# Supplementary material for: 4,5-Dibromo-2,7-di-tert-butyl-9,9-dimethyl-9H-thioxanthene
Source: Acta Crystallogr Sect E Struct Rep Online. 2012 May 19;68(Pt 6):o1814. doi: 10.1107/S1600536812020624 (PMC3379388; doi:10.1107/S1600536812020624)
Supplement: Supplementary file 1 [file e-68-o1814-sup1.cif]

##############################################################################
#                                                                            #
# This CIF contains the data in a paper accepted for publication in          #
# Acta Crystallographica Section E. It conforms to the requirements of       #
# Notes for Authors for Acta Crystallographica Section E, and has been       #
# peer reviewed under the auspices of the IUCr Commission on Journals.       #
#                                                                            #
# Full details of the Crystallographic Information File format               #
# are given in the paper "The Crystallographic Information File (CIF):       #
# a New Standard Archive File for Crystallography" by S. R. Hall, F. H.      #
# Allen and I. D. Brown [Acta Cryst. (1991), A47, 655-685].                  #
#                                                                            #
# The current version of the core CIF dictionary is obtainable from          #
# ftp://ftp.iucr.org/pub/cif_core.dic.                                       #
#                                                                            #
# Software is freely available for graphical display of the structure(s)     #
# in this CIF. For information consult the CIF software page                 #
# http://www.iucr.org/resources/cif/software.                                #
#                                                                            #
# This file may be used for bona fide research purposes within the           #
# scientific community so long as proper attribution is given to the journal # 
# article from which it was obtained.                                        #
#                                                                            #
##############################################################################
data_global
_audit_creation_method     'form.cif (version 2.0)'
_journal_data_validation_number     ?
_journal_date_recd_electronic     2012-04-03
_journal_date_accepted     2012-05-07
_journal_name_full     'Acta Crystallographica, Section E'
_journal_year     2012
_journal_volume     68
_journal_issue      6
_journal_page_first     o1814
_journal_page_last     o1814
_journal_paper_category     QO
_journal_paper_doi     10.1107/S1600536812020624
_journal_coeditor_code     NG5262
_publ_contact_author_name     'Joaquin Rodriguez Moran'
_publ_contact_author_address
;
Departamento de Quimica Organica
Universidad de Salamanca
Plaza de los Caidos
37008 Salamanca
Spain
;
_publ_contact_author_email     romoran@usal.es
_publ_contact_author_fax     '+34 92329450074'
_publ_contact_author_phone     '+34 923294500'
_publ_section_title
;
4,5-Dibromo-2,7-di-<i>tert</i>-butyl-9,9-dimethyl-9<i>H</i>-thioxanthene
;
loop_
    _publ_author_name
    _publ_author_address
    'Rubio, Omayra H.'
;
Departamento de Qu\'imica Org\'anica,
Universidad de Salamanca,
Plaza de los Ca\'idos,
37008 Salamanca
Spain
;
    'Fuentes de Arriba, Angel L.'
;
Departamento de Qu\'imica Org\'anica,
Universidad de Salamanca,
Plaza de los Ca\'idos,
37008 Salamanca
Spain
;
    'Sanz, Francisca'
;
Servicio Difracci\'on de Rayos X,
Universidad de Salamanca,
Plaza de los Ca\'idos,
37008 Salamanca
Spain
;
    'Muniz, Francisco M.'
;
Instituto de Cer\'amica y Vidrio,
CSIC, Kelsen 5,
28049 Madrid
Spain
;
    'Mor\'an, Joaqu\'in R.'
;
Departamento de Qu\'imica Org\'anica,
Universidad de Salamanca,
Plaza de los Ca\'idos,
37008 Salamanca
Spain
;
data_I
_audit_creation_method     SHELXL-97
_chemical_name_systematic
;
4,5-Dibromo-2,7-di-<i>tert</i>-butyl-9,9-dimethyl-9<i>H</i>-thioxanthene
;
_chemical_name_common     ?
_chemical_formula_moiety     'C23 H28 Br2 S'
_chemical_formula_sum     'C23 H28 Br2 S'
_chemical_formula_iupac     'C23 H28 Br2 S'
_chemical_formula_weight     496.33
_chemical_melting_point     ?
_symmetry_cell_setting     tetragonal
_symmetry_space_group_name_H-M     'I 41 cd'
_symmetry_space_group_name_Hall     'I 4bw -2c'
loop_
    _symmetry_equiv_pos_as_xyz
    'x, y, z'
    '-x+1/2, -y+1/2, z+1/2'
    '-y, x+1/2, z+1/4'
    'y+1/2, -x, z+3/4'
    'x, -y, z+1/2'
    '-x+1/2, y+1/2, z'
    '-y, -x+1/2, z+3/4'
    'y+1/2, x, z+1/4'
    'x+1/2, y+1/2, z+1/2'
    '-x+1, -y+1, z+1'
    '-y+1/2, x+1, z+3/4'
    'y+1, -x+1/2, z+5/4'
    'x+1/2, -y+1/2, z+1'
    '-x+1, y+1, z+1/2'
    '-y+1/2, -x+1, z+5/4'
    'y+1, x+1/2, z+3/4'
_cell_length_a     21.8234(2)
_cell_length_b     21.8234
_cell_length_c     18.8025(5)
_cell_angle_alpha     90.00
_cell_angle_beta     90.00
_cell_angle_gamma     90.00
_cell_volume     8954.9(3)
_cell_formula_units_Z     16
_cell_measurement_reflns_used     6340
_cell_measurement_theta_min     4.05
_cell_measurement_theta_max     65.04
_cell_measurement_temperature     298(2)
_exptl_crystal_description     prism
_exptl_crystal_colour     brown
_exptl_crystal_size_max     0.12
_exptl_crystal_size_mid     0.10
_exptl_crystal_size_min     0.08
_exptl_crystal_density_diffrn     1.473
_exptl_crystal_density_meas     ?
_exptl_crystal_density_method     'not measured'
_exptl_crystal_F_000     4032
_exptl_absorpt_coefficient_mu     5.477
_exptl_absorpt_correction_type     multi-scan
_exptl_absorpt_process_details     '(SADABS; Bruker, 2006)'
_exptl_absorpt_correction_T_min     0.544
_exptl_absorpt_correction_T_max     0.645
_exptl_special_details     ?
_diffrn_ambient_temperature     298(2)
_diffrn_radiation_type     CuK\a
_diffrn_radiation_wavelength     1.54178
_diffrn_radiation_source     'fine-focus sealed tube'
_diffrn_radiation_monochromator     graphite
_diffrn_measurement_device_type     'Bruker APEXII CCD area-detector'
_diffrn_measurement_method     'phi and omega scans'
_diffrn_detector_area_resol_mean     ?
_diffrn_reflns_number     26972
_diffrn_reflns_av_R_equivalents     0.0454
_diffrn_reflns_av_sigmaI/netI     0.0324
_diffrn_reflns_theta_min     4.05
_diffrn_reflns_theta_max     67.10
_diffrn_reflns_theta_full     67.10
_diffrn_measured_fraction_theta_max     0.966
_diffrn_measured_fraction_theta_full     0.966
_diffrn_reflns_limit_h_min     -24
_diffrn_reflns_limit_h_max     24
_diffrn_reflns_limit_k_min     -25
_diffrn_reflns_limit_k_max     24
_diffrn_reflns_limit_l_min     -21
_diffrn_reflns_limit_l_max     19
_diffrn_standards_number     ?
_diffrn_standards_interval_count     ?
_diffrn_standards_interval_time     ?
_diffrn_standards_decay_%     ?
_refine_special_details
;
Refinement of <i>F</i>^2^ against ALL reflections. The weighted <i>R</i>-factor
<i>wR</i> and goodness of fit <i>S</i> are based on <i>F</i>^2^, conventional
<i>R</i>-factors <i>R</i> are based on <i>F</i>, with <i>F</i> set to zero for
negative <i>F</i>^2^. The threshold expression of <i>F</i>^2^ >
\s(<i>F</i>^2^) is used only for calculating <i>R</i>-factors(gt) <i>etc</i>.
and is not relevant to the choice of reflections for refinement.
<i>R</i>-factors based on <i>F</i>^2^ are statistically about twice as large
as those based on <i>F</i>, and <i>R</i>- factors based on ALL data will be
even larger.
;
_reflns_number_total     3272
_reflns_number_gt     3038
_reflns_threshold_expression     I>2sigma(I)
_refine_ls_structure_factor_coef     Fsqd
_refine_ls_matrix_type     full
_refine_ls_R_factor_all     0.0430
_refine_ls_R_factor_gt     0.0396
_refine_ls_wR_factor_gt     0.1114
_refine_ls_wR_factor_ref     0.1141
_refine_ls_goodness_of_fit_ref     1.083
_refine_ls_restrained_S_all     1.082
_refine_ls_number_reflns     3272
_refine_ls_number_parameters     243
_refine_ls_number_restraints     1
_refine_ls_hydrogen_treatment     constr
_refine_ls_weighting_scheme     calc
_refine_ls_weighting_details
         'calc w=1/[\s^2^(Fo^2^)+(0.0690P)^2^+8.5510P] where P=(Fo^2^+2Fc^2^)/3'
_atom_sites_solution_hydrogens     geom
_atom_sites_solution_primary     direct
_atom_sites_solution_secondary     difmap
_refine_ls_shift/su_max     0.000
_refine_ls_shift/su_mean     0.000
_refine_diff_density_max     0.336
_refine_diff_density_min     -0.825
_refine_ls_extinction_method     none
_refine_ls_extinction_coef     ?
_refine_ls_abs_structure_details     'Flack (1983), 2739 Friedel pairs'
_refine_ls_abs_structure_Flack     0.49(3)
loop_
    _atom_type_symbol
    _atom_type_description
    _atom_type_scat_dispersion_real
    _atom_type_scat_dispersion_imag
    _atom_type_scat_source
    'C' 'C' 0.0181 0.0091
                         'International Tables Vol C Tables 4.2.6.8 and 6.1.1.4'
    'H' 'H' 0.0000 0.0000
                         'International Tables Vol C Tables 4.2.6.8 and 6.1.1.4'
    'S' 'S' 0.3331 0.5567
                         'International Tables Vol C Tables 4.2.6.8 and 6.1.1.4'
    'Br' 'Br' -0.6763 1.2805
                         'International Tables Vol C Tables 4.2.6.8 and 6.1.1.4'
_computing_data_collection     'APEX2 (Bruker 2006)'
_computing_cell_refinement     'SAINT (Bruker 2006)'
_computing_data_reduction     'SAINT (Bruker 2006)'
_computing_structure_solution     'SHELXS97 (Sheldrick, 2008)'
_computing_structure_refinement     'SHELXL97 (Sheldrick, 2008)'
_computing_molecular_graphics     'Mercury (Macrae <i>et al.</i>, 2008)'
_computing_publication_material     'SHELXL97 (Sheldrick, 2008)'
loop_
    _atom_site_type_symbol
    _atom_site_label
    _atom_site_fract_x
    _atom_site_fract_y
    _atom_site_fract_z
    _atom_site_U_iso_or_equiv
    _atom_site_adp_type
    _atom_site_calc_flag
    _atom_site_refinement_flags
    _atom_site_occupancy
    _atom_site_symmetry_multiplicity
    _atom_site_disorder_assembly
    _atom_site_disorder_group
    Br Br1 0.00721(3) 0.08500(2) 0.15791(4) 0.0637(2) Uani d . 1 1 . .
    Br Br2 -0.01257(4) 0.08030(3) 0.44522(4) 0.0759(3) Uani d . 1 1 . .
    S S1 0.01309(5) 0.15662(5) 0.30465(9) 0.0469(3) Uani d . 1 1 . .
    C C1 -0.0512(2) 0.1937(2) 0.1083(2) 0.0399(10) Uani d . 1 1 . .
    H H1 -0.0539 0.1723 0.0657 0.048 Uiso calc R 1 1 . .
    C C2 -0.07413(19) 0.2520(2) 0.1132(3) 0.0397(10) Uani d . 1 1 . .
    C C3 -0.0652(2) 0.2836(2) 0.1773(3) 0.0396(10) Uani d . 1 1 . .
    H H3 -0.0796 0.3235 0.1808 0.048 Uiso calc R 1 1 . .
    C C4 -0.03594(19) 0.25826(19) 0.2354(3) 0.0351(9) Uani d . 1 1 . .
    C C5 -0.0220(2) 0.29427(18) 0.3048(3) 0.0414(9) Uani d . 1 1 . .
    C C6 -0.0430(2) 0.2563(2) 0.3677(2) 0.0377(10) Uani d . 1 1 . .
    C C7 -0.07826(19) 0.2811(2) 0.4233(3) 0.0416(10) Uani d . 1 1 . .
    H H7 -0.0916 0.3214 0.4192 0.050 Uiso calc R 1 1 . .
    C C8 -0.0943(2) 0.2484(2) 0.4845(3) 0.0417(10) Uani d . 1 1 . .
    C C9 -0.0731(2) 0.1878(2) 0.4897(3) 0.0463(11) Uani d . 1 1 . .
    H H9 -0.0815 0.1645 0.5299 0.056 Uiso calc R 1 1 . .
    C C10 -0.0395(2) 0.1630(2) 0.4339(3) 0.0442(11) Uani d . 1 1 . .
    C C11 -0.02527(19) 0.1948(2) 0.3734(3) 0.0393(10) Uani d . 1 1 . .
    C C12 -0.0171(2) 0.1968(2) 0.2308(3) 0.0384(10) Uani d . 1 1 . .
    C C13 -0.02398(19) 0.1666(2) 0.1671(3) 0.0416(10) Uani d . 1 1 . .
    C C14 -0.1076(2) 0.2842(2) 0.0513(3) 0.0436(9) Uani d . 1 1 . .
    C C15 -0.1193(3) 0.2409(3) -0.0107(3) 0.0638(15) Uani d . 1 1 . .
    H H15A -0.1418 0.2621 -0.0471 0.096 Uiso calc R 1 1 . .
    H H15B -0.1427 0.2064 0.0055 0.096 Uiso calc R 1 1 . .
    H H15C -0.0809 0.2270 -0.0296 0.096 Uiso calc R 1 1 . .
    C C16 -0.0707(3) 0.3385(3) 0.0251(3) 0.0598(15) Uani d . 1 1 . .
    H H16A -0.0629 0.3659 0.0640 0.090 Uiso calc R 1 1 . .
    H H16B -0.0933 0.3596 -0.0113 0.090 Uiso calc R 1 1 . .
    H H16C -0.0324 0.3244 0.0059 0.090 Uiso calc R 1 1 . .
    C C17 -0.1701(2) 0.3078(3) 0.0782(3) 0.0581(14) Uani d . 1 1 . .
    H H17A -0.1639 0.3342 0.1184 0.087 Uiso calc R 1 1 . .
    H H17B -0.1951 0.2736 0.0921 0.087 Uiso calc R 1 1 . .
    H H17C -0.1902 0.3302 0.0410 0.087 Uiso calc R 1 1 . .
    C C18 0.0481(2) 0.3047(2) 0.3083(3) 0.0550(12) Uani d . 1 1 . .
    H H18A 0.0577 0.3303 0.3483 0.083 Uiso calc R 1 1 . .
    H H18B 0.0616 0.3243 0.2654 0.083 Uiso calc R 1 1 . .
    H H18C 0.0686 0.2660 0.3134 0.083 Uiso calc R 1 1 . .
    C C19 -0.0520(3) 0.35770(19) 0.3027(4) 0.0557(12) Uani d . 1 1 . .
    H H19A -0.0956 0.3532 0.2975 0.084 Uiso calc R 1 1 . .
    H H19B -0.0361 0.3805 0.2632 0.084 Uiso calc R 1 1 . .
    H H19C -0.0433 0.3791 0.3461 0.084 Uiso calc R 1 1 . .
    C C20 -0.1332(2) 0.2772(3) 0.5422(3) 0.0521(13) Uani d . 1 1 . .
    C C21 -0.1930(3) 0.3015(4) 0.5106(4) 0.080(2) Uani d . 1 1 . .
    H H21A -0.2188 0.3164 0.5482 0.119 Uiso calc R 1 1 . .
    H H21B -0.2136 0.2691 0.4857 0.119 Uiso calc R 1 1 . .
    H H21C -0.1841 0.3343 0.4782 0.119 Uiso calc R 1 1 . .
    C C22 -0.0982(3) 0.3323(4) 0.5735(5) 0.093(3) Uani d . 1 1 . .
    H H22A -0.0622 0.3180 0.5977 0.140 Uiso calc R 1 1 . .
    H H22B -0.1241 0.3537 0.6065 0.140 Uiso calc R 1 1 . .
    H H22C -0.0865 0.3596 0.5358 0.140 Uiso calc R 1 1 . .
    C C23 -0.1493(4) 0.2334(4) 0.6019(4) 0.091(2) Uani d . 1 1 . .
    H H23A -0.1132 0.2244 0.6291 0.136 Uiso calc R 1 1 . .
    H H23B -0.1655 0.1962 0.5823 0.136 Uiso calc R 1 1 . .
    H H23C -0.1795 0.2520 0.6322 0.136 Uiso calc R 1 1 . .
loop_
    _atom_site_aniso_label
    _atom_site_aniso_U_11
    _atom_site_aniso_U_22
    _atom_site_aniso_U_33
    _atom_site_aniso_U_12
    _atom_site_aniso_U_13
    _atom_site_aniso_U_23
    Br1 0.0755(4) 0.0508(3) 0.0647(5) 0.0202(2) -0.0148(4) -0.0147(3)
    Br2 0.1107(6) 0.0513(3) 0.0655(5) 0.0278(3) -0.0034(5) 0.0074(3)
    S1 0.0510(6) 0.0474(5) 0.0423(6) 0.0192(4) -0.0057(7) -0.0050(6)
    C1 0.045(2) 0.046(2) 0.029(2) -0.0015(18) -0.0009(19) -0.0120(19)
    C2 0.035(2) 0.045(2) 0.039(3) 0.0011(16) 0.0009(19) 0.001(2)
    C3 0.044(2) 0.036(2) 0.039(3) 0.0047(17) 0.002(2) -0.0038(18)
    C4 0.036(2) 0.036(2) 0.033(2) -0.0014(16) -0.0028(17) -0.0045(19)
    C5 0.049(2) 0.0350(19) 0.040(2) -0.0015(15) 0.000(2) -0.008(2)
    C6 0.040(2) 0.038(2) 0.035(2) 0.0025(16) -0.0108(19) -0.0035(18)
    C7 0.044(2) 0.038(2) 0.043(3) 0.0067(16) -0.005(2) -0.006(2)
    C8 0.039(2) 0.049(2) 0.037(3) 0.0031(18) -0.0048(18) -0.003(2)
    C9 0.052(3) 0.044(2) 0.043(3) -0.0006(19) -0.007(2) -0.002(2)
    C10 0.050(2) 0.038(2) 0.045(3) 0.0033(18) -0.009(2) 0.002(2)
    C11 0.035(2) 0.043(2) 0.039(3) 0.0047(17) -0.0084(19) -0.008(2)
    C12 0.037(2) 0.043(2) 0.035(3) 0.0047(17) -0.0027(19) -0.005(2)
    C13 0.040(2) 0.036(2) 0.049(3) 0.0064(16) 0.002(2) -0.005(2)
    C14 0.048(2) 0.048(2) 0.035(2) 0.0067(18) 0.000(3) -0.001(2)
    C15 0.082(4) 0.067(3) 0.042(3) 0.023(3) -0.015(3) -0.010(3)
    C16 0.063(3) 0.069(4) 0.048(3) 0.010(3) 0.005(3) 0.013(3)
    C17 0.043(3) 0.088(4) 0.043(3) 0.016(3) 0.001(2) -0.001(3)
    C18 0.055(3) 0.059(3) 0.051(3) -0.012(2) -0.012(3) -0.004(3)
    C19 0.084(3) 0.034(2) 0.048(3) 0.009(2) -0.001(3) -0.006(3)
    C20 0.049(2) 0.063(3) 0.044(3) 0.011(2) 0.009(2) -0.006(2)
    C21 0.061(4) 0.099(5) 0.078(5) 0.027(3) 0.011(3) 0.007(4)
    C22 0.086(5) 0.103(5) 0.091(6) -0.004(4) 0.021(4) -0.059(5)
    C23 0.103(5) 0.102(5) 0.066(4) 0.035(5) 0.030(4) 0.010(4)
_geom_special_details
;
All e.s.d.'s (except the e.s.d. in the dihedral angle between two l.s. planes)
are estimated using the full covariance matrix. The cell e.s.d.'s are taken
into account individually in the estimation of e.s.d.'s in distances, angles
and torsion angles; correlations between e.s.d.'s in cell parameters are only
used when they are defined by crystal symmetry. An approximate (isotropic)
treatment of cell e.s.d.'s is used for estimating e.s.d.'s involving l.s.
planes.
;
loop_
    _geom_bond_atom_site_label_1
    _geom_bond_atom_site_label_2
    _geom_bond_site_symmetry_2
    _geom_bond_distance
    _geom_bond_publ_flag
    Br1 C13 . 1.915(4) ?
    Br2 C10 . 1.909(4) ?
    S1 C11 . 1.751(5) ?
    S1 C12 . 1.769(5) ?
    C1 C2 . 1.371(7) ?
    C1 C13 . 1.386(7) ?
    C1 H1 . 0.9300 ?
    C2 C3 . 1.402(7) ?
    C2 C14 . 1.544(7) ?
    C3 C4 . 1.381(7) ?
    C3 H3 . 0.9300 ?
    C4 C12 . 1.406(7) ?
    C4 C5 . 1.553(7) ?
    C5 C6 . 1.515(7) ?
    C5 C19 . 1.532(6) ?
    C5 C18 . 1.549(6) ?
    C6 C11 . 1.400(7) ?
    C6 C7 . 1.406(7) ?
    C7 C8 . 1.397(7) ?
    C7 H7 . 0.9300 ?
    C8 C9 . 1.405(7) ?
    C8 C20 . 1.514(7) ?
    C9 C10 . 1.389(7) ?
    C9 H9 . 0.9300 ?
    C10 C11 . 1.369(7) ?
    C12 C13 . 1.376(7) ?
    C14 C16 . 1.516(8) ?
    C14 C15 . 1.522(8) ?
    C14 C17 . 1.543(6) ?
    C15 H15A . 0.9600 ?
    C15 H15B . 0.9600 ?
    C15 H15C . 0.9600 ?
    C16 H16A . 0.9600 ?
    C16 H16B . 0.9600 ?
    C16 H16C . 0.9600 ?
    C17 H17A . 0.9600 ?
    C17 H17B . 0.9600 ?
    C17 H17C . 0.9600 ?
    C18 H18A . 0.9600 ?
    C18 H18B . 0.9600 ?
    C18 H18C . 0.9600 ?
    C19 H19A . 0.9600 ?
    C19 H19B . 0.9600 ?
    C19 H19C . 0.9600 ?
    C20 C23 . 1.515(10) ?
    C20 C21 . 1.529(8) ?
    C20 C22 . 1.542(9) ?
    C21 H21A . 0.9600 ?
    C21 H21B . 0.9600 ?
    C21 H21C . 0.9600 ?
    C22 H22A . 0.9600 ?
    C22 H22B . 0.9600 ?
    C22 H22C . 0.9600 ?
    C23 H23A . 0.9600 ?
    C23 H23B . 0.9600 ?
    C23 H23C . 0.9600 ?
loop_
    _geom_angle_atom_site_label_1
    _geom_angle_atom_site_label_2
    _geom_angle_atom_site_label_3
    _geom_angle_site_symmetry_1
    _geom_angle_site_symmetry_3
    _geom_angle
    _geom_angle_publ_flag
    C11 S1 C12 . . 99.5(2) ?
    C2 C1 C13 . . 119.9(4) ?
    C2 C1 H1 . . 120.0 ?
    C13 C1 H1 . . 120.0 ?
    C1 C2 C3 . . 117.6(4) ?
    C1 C2 C14 . . 123.0(4) ?
    C3 C2 C14 . . 119.4(4) ?
    C4 C3 C2 . . 123.3(4) ?
    C4 C3 H3 . . 118.4 ?
    C2 C3 H3 . . 118.4 ?
    C3 C4 C12 . . 117.9(4) ?
    C3 C4 C5 . . 123.6(4) ?
    C12 C4 C5 . . 118.5(4) ?
    C6 C5 C19 . . 112.7(4) ?
    C6 C5 C18 . . 110.3(4) ?
    C19 C5 C18 . . 106.9(4) ?
    C6 C5 C4 . . 108.6(3) ?
    C19 C5 C4 . . 110.6(4) ?
    C18 C5 C4 . . 107.7(4) ?
    C11 C6 C7 . . 117.5(4) ?
    C11 C6 C5 . . 120.0(4) ?
    C7 C6 C5 . . 122.4(4) ?
    C8 C7 C6 . . 123.6(4) ?
    C8 C7 H7 . . 118.2 ?
    C6 C7 H7 . . 118.2 ?
    C7 C8 C9 . . 117.0(4) ?
    C7 C8 C20 . . 121.3(4) ?
    C9 C8 C20 . . 121.7(5) ?
    C10 C9 C8 . . 119.3(5) ?
    C10 C9 H9 . . 120.4 ?
    C8 C9 H9 . . 120.4 ?
    C11 C10 C9 . . 123.3(4) ?
    C11 C10 Br2 . . 120.2(4) ?
    C9 C10 Br2 . . 116.5(4) ?
    C10 C11 C6 . . 119.2(4) ?
    C10 C11 S1 . . 118.7(4) ?
    C6 C11 S1 . . 122.1(4) ?
    C13 C12 C4 . . 118.6(4) ?
    C13 C12 S1 . . 119.2(3) ?
    C4 C12 S1 . . 122.2(4) ?
    C12 C13 C1 . . 122.5(4) ?
    C12 C13 Br1 . . 119.0(3) ?
    C1 C13 Br1 . . 118.5(4) ?
    C16 C14 C15 . . 109.0(5) ?
    C16 C14 C17 . . 108.4(4) ?
    C15 C14 C17 . . 108.1(4) ?
    C16 C14 C2 . . 110.4(4) ?
    C15 C14 C2 . . 112.0(4) ?
    C17 C14 C2 . . 108.8(4) ?
    C14 C15 H15A . . 109.5 ?
    C14 C15 H15B . . 109.5 ?
    H15A C15 H15B . . 109.5 ?
    C14 C15 H15C . . 109.5 ?
    H15A C15 H15C . . 109.5 ?
    H15B C15 H15C . . 109.5 ?
    C14 C16 H16A . . 109.5 ?
    C14 C16 H16B . . 109.5 ?
    H16A C16 H16B . . 109.5 ?
    C14 C16 H16C . . 109.5 ?
    H16A C16 H16C . . 109.5 ?
    H16B C16 H16C . . 109.5 ?
    C14 C17 H17A . . 109.5 ?
    C14 C17 H17B . . 109.5 ?
    H17A C17 H17B . . 109.5 ?
    C14 C17 H17C . . 109.5 ?
    H17A C17 H17C . . 109.5 ?
    H17B C17 H17C . . 109.5 ?
    C5 C18 H18A . . 109.5 ?
    C5 C18 H18B . . 109.5 ?
    H18A C18 H18B . . 109.5 ?
    C5 C18 H18C . . 109.5 ?
    H18A C18 H18C . . 109.5 ?
    H18B C18 H18C . . 109.5 ?
    C5 C19 H19A . . 109.5 ?
    C5 C19 H19B . . 109.5 ?
    H19A C19 H19B . . 109.5 ?
    C5 C19 H19C . . 109.5 ?
    H19A C19 H19C . . 109.5 ?
    H19B C19 H19C . . 109.5 ?
    C8 C20 C23 . . 113.6(5) ?
    C8 C20 C21 . . 110.1(5) ?
    C23 C20 C21 . . 108.0(5) ?
    C8 C20 C22 . . 108.6(5) ?
    C23 C20 C22 . . 108.9(6) ?
    C21 C20 C22 . . 107.5(6) ?
    C20 C21 H21A . . 109.5 ?
    C20 C21 H21B . . 109.5 ?
    H21A C21 H21B . . 109.5 ?
    C20 C21 H21C . . 109.5 ?
    H21A C21 H21C . . 109.5 ?
    H21B C21 H21C . . 109.5 ?
    C20 C22 H22A . . 109.5 ?
    C20 C22 H22B . . 109.5 ?
    H22A C22 H22B . . 109.5 ?
    C20 C22 H22C . . 109.5 ?
    H22A C22 H22C . . 109.5 ?
    H22B C22 H22C . . 109.5 ?
    C20 C23 H23A . . 109.5 ?
    C20 C23 H23B . . 109.5 ?
    H23A C23 H23B . . 109.5 ?
    C20 C23 H23C . . 109.5 ?
    H23A C23 H23C . . 109.5 ?
    H23B C23 H23C . . 109.5 ?
