# Supplementary material for: 4,5-Dibromo-2,7-di-tert-butyl-9,9-dimethyl-9H-thioxanthene
Source: Acta Crystallogr Sect E Struct Rep Online. 2012 May 19;68(Pt 6):o1814. doi: 10.1107/S1600536812020624 (PMC3379388; doi:10.1107/S1600536812020624)
Supplement: Supplementary file 2 [file e-68-o1814-Isup2.hkl]

# 
# h,k,l, Fc-squared, Fo-squared, sigma(Fo-squared) and status flag 
# 
data_I
_shelx_title ' 110r in I4(1)cd' 
_shelx_refln_list_code          4 
_shelx_F_calc_maximum      903.62 
_exptl_crystal_F_000      4032.00 
_reflns_d_resolution_high  0.8369 
 
loop_ 
 _symmetry_equiv_pos_as_xyz 
 'x, y, z' 
 '-x+1/2, -y+1/2, z+1/2' 
 '-y, x+1/2, z+1/4' 
 'y+1/2, -x, z+3/4' 
 'x, -y, z+1/2' 
 '-x+1/2, y+1/2, z' 
 '-y, -x+1/2, z+3/4' 
 'y+1/2, x, z+1/4' 
 'x+1/2, y+1/2, z+1/2' 
 '-x+1, -y+1, z+1' 
 '-y+1/2, x+1, z+3/4' 
 'y+1, -x+1/2, z+5/4' 
 'x+1/2, -y+1/2, z+1' 
 '-x+1, y+1, z+1/2' 
 '-y+1/2, -x+1, z+5/4' 
 'y+1, x+1/2, z+3/4' 
 
_cell_length_a    21.8234 
_cell_length_b    21.8234 
_cell_length_c    18.8025 
_cell_angle_alpha  90.000 
_cell_angle_beta   90.000 
_cell_angle_gamma  90.000 
 
_shelx_F_squared_multiplier     1.000 
 
loop_ 
 _refln_index_h 
 _refln_index_k 
 _refln_index_l 
 _refln_F_squared_calc 
 _refln_F_squared_meas 
 _refln_F_squared_sigma 
 _refln_observed_status 
   1   2 -21        6.26       -1.49     38.51 o 
   2   3 -21       81.97       17.57     47.00 o 
   1   4 -21      192.58      120.46     42.63 o 
   3   4 -21      124.75      103.51     58.09 o 
   2   5 -21        2.93      -60.86     60.86 o 
   4   5 -21      197.48      183.96     66.72 o 
   1   6 -21      160.28      170.37     72.58 o 
   3   6 -21      388.32      207.30    102.46 o 
   5   6 -21      490.02      493.45    158.30 o 
   2   7 -21      116.89      233.72     75.89 o 
   4   7 -21      102.88      149.32    196.47 o 
   1   8 -21      208.95       57.32     94.31 o 
   3   8 -21      596.12      330.07    180.75 o 
   0   0 -20    10186.31    11465.30    311.74 o 
   0   2 -20     5606.22     5508.60    109.66 o 
   2   2 -20     2652.70     2677.71     79.60 o 
   1   3 -20     2768.92     2735.29     56.68 o 
   0   4 -20      192.90      148.24     45.71 o 
   2   4 -20     1006.33     1058.67     43.88 o 
   4   4 -20     6445.63     6647.81    216.15 o 
   1   5 -20     5353.08     5590.03    107.57 o 
   3   5 -20     1426.98     1551.85     68.48 o 
   0   6 -20     1160.73      975.55     82.34 o 
   2   6 -20      210.77      225.15     46.14 o 
   4   6 -20     1696.69     1821.16     85.66 o 
   6   6 -20     3038.32     3263.51    257.49 o 
   1   7 -20     2252.84     2411.69     78.82 o 
   3   7 -20      655.81      726.37     59.16 o 
   5   7 -20      920.73      921.23     73.29 o 
   0   8 -20     1790.31     1863.56    140.88 o 
   2   8 -20      594.00      625.96     76.27 o 
   4   8 -20      977.21     1070.59    107.49 o 
   6   8 -20      534.94      554.17    132.40 o 
   8   8 -20      171.55      180.75    220.05 o 
   1   9 -20      943.18      853.66    107.76 o 
   3   9 -20        6.10      156.91     70.49 o 
   5   9 -20     1303.81     1502.88    148.82 o 
   0  10 -20     1846.56     1727.00    152.74 o 
   2  10 -20      425.66      485.00     73.08 o 
   4  10 -20      345.95      390.62    137.53 o 
   1   2 -19      800.44      918.19     36.17 o 
   2   3 -19       74.74       39.73     30.10 o 
   1   4 -19     2091.75     1933.21     50.65 o 
   3   4 -19     1565.98     1513.91     44.58 o 
   2   5 -19     1610.51     1573.35     48.45 o 
   4   5 -19      868.31      831.19     45.36 o 
   1   6 -19      988.06     1024.89     46.41 o 
   3   6 -19      923.21      925.01     45.30 o 
   5   6 -19      335.18      295.98     54.51 o 
   2   7 -19     1193.95     1234.54     53.34 o 
   4   7 -19     3015.57     2882.22     83.94 o 
   6   7 -19      184.00      321.48     56.31 o 
   1   8 -19      448.75      426.32     48.18 o 
   3   8 -19       11.69       38.37     42.86 o 
   5   8 -19     1134.21     1020.18     69.15 o 
   7   8 -19      550.68      549.45     66.98 o 
   2   9 -19     1621.98     1569.20     71.10 o 
   4   9 -19      270.50      396.42     59.27 o 
   6   9 -19      529.39      412.81     72.22 o 
   8   9 -19     1211.07     1260.22    125.39 o 
   1  10 -19      426.23      388.10     58.89 o 
   3  10 -19     2293.82     2181.24    140.02 o 
   5  10 -19     2636.65     2086.40    179.83 o 
   7  10 -19       92.89      256.92    114.18 o 
   9  10 -19      676.82      689.35    180.75 o 
   2  11 -19     1944.81     1801.24    159.69 o 
   4  11 -19       44.29      204.62    101.08 o 
   6  11 -19      420.85      460.70    128.51 o 
   1  12 -19       12.91       31.96     63.40 o 
   3  12 -19      870.28     1157.14    223.98 o 
   5  12 -19      751.65      886.37    122.73 o 
   1   1 -18    21293.11    23701.78    306.42 o 
   0   2 -18     1859.02     2120.10     70.43 o 
   1   3 -18     2068.96     2247.62     48.95 o 
   3   3 -18      329.93      510.65     47.16 o 
   0   4 -18      841.68     1387.65     57.89 o 
   2   4 -18     6861.03     7674.37     90.04 o 
   1   5 -18      188.85      208.82     31.41 o 
   3   5 -18     1171.36     1704.04     47.88 o 
   5   5 -18     8557.44     9451.65    174.79 o 
   0   6 -18    18064.84    19406.62    255.15 o 
   2   6 -18    17712.38    18034.51    180.20 o 
   4   6 -18     1864.11     1798.71     54.64 o 
   1   7 -18     2887.77     2538.93     62.30 o 
   3   7 -18     2191.66     2467.72     64.82 o 
   5   7 -18    18343.88    18585.12    236.73 o 
   7   7 -18    16672.48    16468.03    357.70 o 
   0   8 -18     7647.35     7531.65    163.65 o 
   2   8 -18     5318.76     4936.85     86.84 o 
   4   8 -18     1857.05     1586.96     62.70 o 
   6   8 -18     1570.05     1792.94     73.85 o 
   1   9 -18      347.84      560.78     46.11 o 
   3   9 -18     2450.15     2180.67     72.41 o 
   5   9 -18     1906.47     1636.61     74.74 o 
   7   9 -18      799.39      801.94     72.25 o 
   9   9 -18      274.19      500.12    128.85 o 
   0  10 -18       72.38      129.53     70.71 o 
   2  10 -18      523.46      598.25     55.17 o 
   4  10 -18     2334.59     2705.87     87.76 o 
   6  10 -18     6716.62     6040.10    248.90 o 
   8  10 -18     1308.03     1110.02     98.88 o 
   1  11 -18     6306.17     6646.47    211.14 o 
   3  11 -18     4157.33     4063.36    120.46 o 
   5  11 -18        9.61       46.25     67.96 o 
   7  11 -18       24.21      -77.40     81.85 o 
   9  11 -18     1424.11     1453.01    200.26 o 
   0  12 -18     1012.50      903.58     95.50 o 
   2  12 -18      271.27      374.56     65.67 o 
   4  12 -18     2331.37     2510.65    105.81 o 
   6  12 -18     7666.69     7573.30    285.48 o 
   8  12 -18     1066.37      952.57    132.21 o 
   1  13 -18     2074.89     2278.98    105.80 o 
   3  13 -18     1388.63     1347.10    188.30 o 
   5  13 -18        5.10      118.80     96.43 o 
   7  13 -18      159.83      170.28     95.93 o 
   0  14 -18       51.70      267.20    102.17 o 
   2  14 -18       99.81       55.01    117.88 o 
   4  14 -18      311.65      196.47    117.88 o 
   1   2 -17      721.08      737.12     32.71 o 
   2   3 -17     1030.55     1150.48     36.32 o 
   1   4 -17      341.73      391.13     29.11 o 
   3   4 -17     1361.56     1477.75     42.21 o 
   2   5 -17     1035.84     1010.28     37.33 o 
   4   5 -17      301.31      331.97     32.97 o 
   1   6 -17       51.89       75.12     29.22 o 
   3   6 -17      724.01      696.20     37.81 o 
   5   6 -17       33.70       64.61     35.61 o 
   2   7 -17      380.14      404.37     37.31 o 
   4   7 -17     1645.19     1579.62     52.40 o 
   6   7 -17      336.27      437.69     51.46 o 
   1   8 -17       78.56       80.72     35.84 o 
   3   8 -17      152.05      101.30     36.97 o 
   5   8 -17      425.34      508.36     51.00 o 
   7   8 -17      711.66      828.98     63.81 o 
   2   9 -17      614.65      485.02     46.53 o 
   4   9 -17      331.77      382.49     45.62 o 
   6   9 -17      197.77       54.70     49.59 o 
   8   9 -17      438.18      513.36     68.37 o 
   1  10 -17      483.01      401.87     46.53 o 
   3  10 -17       33.83       32.52     45.22 o 
   5  10 -17      343.85      393.84     52.11 o 
   7  10 -17      193.53      144.31     64.14 o 
   9  10 -17      192.64      181.90     66.15 o 
   2  11 -17      491.03      416.15     51.44 o 
   4  11 -17      151.63      123.69     50.85 o 
   6  11 -17      182.71      203.53     65.10 o 
   8  11 -17     1116.14     1112.16     93.89 o 
  10  11 -17     1277.58     1134.90    104.92 o 
   1  12 -17      306.46      291.70     63.63 o 
   3  12 -17      740.36      597.53     64.71 o 
   5  12 -17     1906.54     1759.37     96.09 o 
   7  12 -17      373.98      253.79     80.79 o 
   9  12 -17      165.63      228.36     80.30 o 
  11  12 -17     1182.98     1059.60    155.30 o 
   2  13 -17       78.76       48.55     62.02 o 
   4  13 -17      222.31      292.80     78.39 o 
   6  13 -17       28.69      135.05     70.12 o 
   8  13 -17      830.92      830.96    314.41 o 
  10  13 -17      103.18      122.88    116.31 o 
   1  14 -17       11.91      -17.90     64.78 o 
   3  14 -17      189.12       79.47     78.26 o 
   5  14 -17      394.22      377.85     92.53 o 
   7  14 -17      330.14      212.57    120.49 o 
   2  15 -17      137.70      251.48    141.46 o 
   4  15 -17      549.25      513.43    192.54 o 
   6  15 -17      165.42       62.87    110.02 o 
   0   0 -16    50220.86    56436.16   1091.66 o 
   0   2 -16     2027.89     1957.40     60.54 o 
   2   2 -16    35846.87    36407.93    368.66 o 
   1   3 -16      817.62      708.79     31.41 o 
   0   4 -16     4285.44     4406.96     86.83 o 
   2   4 -16      305.31      398.63     28.95 o 
   4   4 -16     1652.81     1609.21     58.57 o 
   1   5 -16     2256.28     2127.78     44.05 o 
   3   5 -16     5465.12     5204.31     71.59 o 
   0   6 -16      594.47      567.55     47.17 o 
   2   6 -16     4499.63     4485.54     67.83 o 
   4   6 -16     3440.58     3396.68     62.61 o 
   6   6 -16    17716.18    17652.30    288.78 o 
   1   7 -16     5132.98     4750.98     71.89 o 
   3   7 -16     5581.48     5179.08     78.97 o 
   5   7 -16      135.20      124.93     35.52 o 
   0   8 -16     1203.50     1027.23     58.28 o 
   2   8 -16      283.83      316.92     36.55 o 
   4   8 -16      593.76      545.27     43.54 o 
   6   8 -16     1209.71     1191.29     61.93 o 
   8   8 -16      153.86      103.96     75.76 o 
   1   9 -16     5178.01     4733.25     90.12 o 
   3   9 -16     1843.37     1751.65     60.98 o 
   5   9 -16     2075.93     2121.30     73.40 o 
   7   9 -16     1437.68     1583.02     71.82 o 
   0  10 -16     5390.81     5558.77    143.03 o 
   2  10 -16     2504.78     2631.03     75.42 o 
   4  10 -16     1294.98     1226.64     59.01 o 
   6  10 -16      407.79      360.59     52.05 o 
   8  10 -16      766.95      666.30     64.65 o 
  10  10 -16     2360.55     2189.30    162.26 o 
   1  11 -16       61.03       39.27     43.30 o 
   3  11 -16       72.73       30.99     46.12 o 
   5  11 -16     3182.84     3254.59     98.56 o 
   7  11 -16     4076.24     3630.43    123.45 o 
   9  11 -16      491.00      395.93     64.22 o 
   0  12 -16     1291.59     1280.70     96.84 o 
   2  12 -16        1.99       21.07     53.84 o 
   4  12 -16      137.73      114.00     55.72 o 
   6  12 -16      239.53      207.76     63.38 o 
   8  12 -16       22.53        3.82     60.65 o 
  10  12 -16      610.18      607.82     86.53 o 
  12  12 -16      871.33      906.06    204.33 o 
   1  13 -16      929.63      731.61     60.73 o 
   3  13 -16      588.10      504.79     62.80 o 
   5  13 -16       21.57      -27.61     74.50 o 
   7  13 -16      259.04      153.21     69.62 o 
   9  13 -16      936.98      638.90     83.55 o 
  11  13 -16      285.81      210.08    106.28 o 
   0  14 -16      244.71       71.24     93.69 o 
   2  14 -16      240.74      214.35     69.80 o 
   4  14 -16      208.68      116.93     86.07 o 
   6  14 -16      676.28      453.10     84.05 o 
   8  14 -16      453.15      314.02     89.58 o 
  10  14 -16      226.98      226.99    101.99 o 
   1  15 -16      163.54      217.15     76.75 o 
   3  15 -16      225.12      131.16     73.46 o 
   5  15 -16      222.82      227.66     73.81 o 
   7  15 -16      110.50      -84.06     84.06 o 
   9  15 -16       38.80      141.46    180.75 o 
   0  16 -16      132.28      -35.36    153.25 o 
   2  16 -16      463.10      367.36    111.40 o 
   4  16 -16      182.91       77.47     97.13 o 
   6  16 -16      206.43      295.16    117.88 o 
   1   2 -15     1321.12     1357.34     35.45 o 
   2   3 -15      461.28      437.11     26.97 o 
   1   4 -15     5408.68     5563.63     66.58 o 
   3   4 -15      354.32      416.43     27.47 o 
   2   5 -15      882.10      917.06     32.56 o 
   4   5 -15     2846.75     2895.96     54.36 o 
   1   6 -15     4582.82     4616.69     63.06 o 
   3   6 -15     1595.76     1660.07     43.71 o 
   5   6 -15     1153.53     1141.39     39.94 o 
   2   7 -15     3342.88     3318.20     59.33 o 
   4   7 -15      927.12     1127.33     39.43 o 
   6   7 -15     1540.79     1786.61     61.10 o 
   1   8 -15      529.20      606.22     35.06 o 
   3   8 -15     3151.63     3367.39     66.01 o 
   5   8 -15      951.64     1042.58     48.80 o 
   7   8 -15     2118.51     2274.22     77.78 o 
   2   9 -15     2318.21     2331.86     60.31 o 
   4   9 -15     1642.19     1513.36     56.28 o 
   6   9 -15     2606.29     2649.32     79.01 o 
   8   9 -15     3878.87     3747.26    112.36 o 
   1  10 -15     1757.14     1717.76     59.81 o 
   3  10 -15     4346.71     4157.63     91.29 o 
   5  10 -15     2409.85     2464.40     75.63 o 
   7  10 -15     1256.86      990.10     67.92 o 
   9  10 -15     4580.59     4169.76    120.76 o 
   2  11 -15      482.87      439.70     48.05 o 
   4  11 -15     1990.81     1971.51     75.58 o 
   6  11 -15      680.10      644.87     64.21 o 
   8  11 -15     1252.67     1301.56     75.54 o 
  10  11 -15      445.21      450.19     60.70 o 
   1  12 -15      165.21      190.05     52.42 o 
   3  12 -15      286.83      500.69     57.38 o 
   5  12 -15     1379.73     1132.98     74.77 o 
   7  12 -15     1149.21      985.27     77.71 o 
   9  12 -15     3465.20     3208.10    111.64 o 
  11  12 -15      263.57      188.82     61.03 o 
   2  13 -15      943.27      953.74     78.38 o 
   4  13 -15     1873.45     1901.15     92.82 o 
   6  13 -15      111.17      119.80     64.80 o 
   8  13 -15     2372.02     2520.06     99.34 o 
  10  13 -15     1284.67     1239.91     82.88 o 
  12  13 -15       42.47       93.14     80.79 o 
   1  14 -15      213.63      255.43     60.00 o 
   3  14 -15     5707.13     5663.00    142.80 o 
   5  14 -15     2694.82     2676.18    127.84 o 
   7  14 -15       76.40      118.09     67.57 o 
   9  14 -15      602.10      465.14     72.70 o 
  11  14 -15     1494.34     1348.35     87.47 o 
   2  15 -15      911.70     1026.02     86.18 o 
   4  15 -15     1398.52     1515.67     98.66 o 
   6  15 -15      183.33      164.40     72.14 o 
   8  15 -15     3065.77     3082.35    126.58 o 
  10  15 -15     1486.81     1379.99    108.27 o 
   1  16 -15       31.34      -60.27     87.76 o 
   3  16 -15      827.13      817.10    117.36 o 
   5  16 -15     1110.09     1031.24     84.36 o 
   7  16 -15     1627.05     1949.36    157.93 o 
   9  16 -15     1706.62     1691.16    172.62 o 
   2  17 -15      926.42      920.66    191.66 o 
   4  17 -15     2240.59     2261.03    188.61 o 
   6  17 -15      283.91      352.32    271.13 o 
   8  17 -15      995.83      661.46    106.09 o 
   1   1 -14   104716.50   108938.10    935.09 o 
   0   2 -14    45108.97    47528.57    443.58 o 
   1   3 -14    15746.28    15815.22    125.83 o 
   3   3 -14     8172.33     9406.43    121.53 o 
   0   4 -14   147849.38   154814.97   1418.38 o 
   2   4 -14     9943.40    10527.71     93.99 o 
   1   5 -14      736.07      773.05     30.35 o 
   3   5 -14    21897.19    23459.06    174.88 o 
   5   5 -14    46056.01    47660.42    510.28 o 
   0   6 -14    81696.81    81440.50    796.60 o 
   2   6 -14     9137.36     8682.46     86.71 o 
   4   6 -14     4526.87     4514.99     64.01 o 
   1   7 -14     1367.83     1744.44     42.19 o 
   3   7 -14    20612.20    20271.41    172.94 o 
   5   7 -14    17719.97    18195.13    171.13 o 
   7   7 -14    21666.62    21656.92    338.94 o 
   0   8 -14    49889.02    48832.50    545.53 o 
   2   8 -14    19825.54    18888.05    169.99 o 
   4   8 -14      143.96      345.43     33.99 o 
   6   8 -14      172.51      272.89     42.52 o 
   1   9 -14     5953.90     6600.33     90.60 o 
   3   9 -14    10945.46    10085.19    126.02 o 
   5   9 -14    10441.16    10111.01    143.84 o 
   7   9 -14     8661.84     8102.69    150.03 o 
   9   9 -14     1901.86     1841.61    147.40 o 
   0  10 -14     1381.04     1437.36     66.83 o 
   2  10 -14     2023.85     2373.55     62.61 o 
   4  10 -14     9503.60    10290.56    147.86 o 
   6  10 -14     7808.53     9093.47    153.73 o 
   8  10 -14     8776.57     8383.85    237.61 o 
   1  11 -14    28345.59    28645.72    304.44 o 
   3  11 -14     9290.52     9864.82    151.60 o 
   5  11 -14     1593.09     1467.24     67.29 o 
   7  11 -14     1037.88     1004.97     73.05 o 
   9  11 -14     3411.49     3750.41    122.07 o 
  11  11 -14     5417.38     6047.87    185.22 o 
   0  12 -14     4417.30     4729.56    252.48 o 
   2  12 -14     7788.73     7872.22    135.16 o 
   4  12 -14    27976.55    27442.82    358.82 o 
   6  12 -14    17748.97    16964.25    495.51 o 
   8  12 -14    14383.51    12968.13    297.39 o 
  10  12 -14     1583.64     1560.19     84.24 o 
   1  13 -14    27165.59    25951.37    376.88 o 
   3  13 -14     7427.44     7899.19    187.92 o 
   5  13 -14     2003.18     2145.30     95.35 o 
   7  13 -14     1817.32     1745.43     96.70 o 
   9  13 -14     5381.97     5154.12    140.73 o 
  11  13 -14     6204.05     5942.50    149.83 o 
  13  13 -14     7528.35     7336.16    303.79 o 
   0  14 -14      935.57      907.54    108.89 o 
   2  14 -14      958.24     1007.40     72.17 o 
   4  14 -14     9188.98     8146.41    243.47 o 
   6  14 -14     5936.11     6046.19    158.43 o 
   8  14 -14     1946.26     2034.62     96.80 o 
  10  14 -14      933.47      895.80     73.83 o 
  12  14 -14      169.98       89.24     62.58 o 
   1  15 -14      559.06      537.33     86.79 o 
   3  15 -14      161.23      292.91     61.20 o 
   5  15 -14     2334.02     2451.01    105.42 o 
   7  15 -14     1012.81     1408.45     91.07 o 
   9  15 -14      244.81      228.61     69.66 o 
  11  15 -14      183.06      215.80     67.41 o 
  13  15 -14      784.53      778.03    172.90 o 
   0  16 -14     4269.18     4260.23    246.42 o 
   2  16 -14     6868.85     7091.10    197.61 o 
   4  16 -14      398.91      438.59     69.29 o 
   6  16 -14       65.41      138.39     62.76 o 
   8  16 -14      983.26     1059.70     83.71 o 
  10  16 -14     2025.58     2335.97    131.03 o 
  12  16 -14     3616.68     2844.91    306.50 o 
   1  17 -14     3204.97     3432.67    153.11 o 
   3  17 -14     3413.44     3539.22    163.25 o 
   5  17 -14     7037.46     7266.36    232.55 o 
   7  17 -14     5429.36     5944.69    217.11 o 
   9  17 -14     1809.18     2016.69    136.36 o 
   0  18 -14     6513.75     6414.59    652.29 o 
   2  18 -14     6980.23     6437.18    274.76 o 
   4  18 -14     2324.28     2127.64    141.79 o 
   6  18 -14     1502.57     1368.08    114.55 o 
   8  18 -14     2976.38     2676.55    365.44 o 
   1   2 -13      338.30      435.82     21.49 o 
   2   3 -13      804.55     1022.81     27.23 o 
   1   4 -13     2489.61     2384.55     39.15 o 
   3   4 -13     3101.67     3213.36     46.16 o 
   2   5 -13     2980.10     2981.05     43.71 o 
   4   5 -13     1936.28     1747.69     37.77 o 
   1   6 -13      950.08     1147.60     30.95 o 
   3   6 -13      325.67      377.72     25.14 o 
   5   6 -13      258.14      204.56     24.58 o 
   2   7 -13     1085.83     1014.31     32.43 o 
   4   7 -13     1621.97     1608.69     40.04 o 
   6   7 -13      644.62      706.68     38.51 o 
   1   8 -13     2536.32     2619.32     45.65 o 
   3   8 -13     6283.43     6377.47     78.66 o 
   5   8 -13     3427.97     3228.28     65.63 o 
   7   8 -13     1406.65     1267.27     53.83 o 
   2   9 -13     2797.65     3039.26     61.17 o 
   4   9 -13     3527.31     3433.88     68.98 o 
   6   9 -13     1804.93     1948.76     61.74 o 
   8   9 -13     2039.89     2020.48     80.52 o 
   1  10 -13     1891.43     2049.65     54.56 o 
   3  10 -13     7498.71     7866.00    106.84 o 
   5  10 -13     1245.74     1220.97     54.24 o 
   7  10 -13      965.87      991.87     62.88 o 
   9  10 -13     1490.83     1662.15     79.71 o 
   2  11 -13      844.11      882.14     45.30 o 
   4  11 -13     2660.46     2509.48     77.77 o 
   6  11 -13     2000.19     2056.98     81.50 o 
   8  11 -13     1236.36      925.15     70.32 o 
  10  11 -13      307.95      287.81     58.65 o 
   1  12 -13     1447.51     1479.75     86.80 o 
   3  12 -13     4011.86     3984.37    101.14 o 
   5  12 -13      598.76      612.93     64.05 o 
   7  12 -13      119.46      218.52     57.07 o 
   9  12 -13     6512.81     5943.15    268.09 o 
  11  12 -13     1314.75     1274.53     72.72 o 
   2  13 -13      483.82      452.30     56.28 o 
   4  13 -13      507.33      709.47     65.83 o 
   6  13 -13      337.59      230.66     63.02 o 
   8  13 -13     1743.04     1493.16     79.06 o 
  10  13 -13     2290.38     2269.52    103.62 o 
  12  13 -13     1123.36     1151.61     76.30 o 
   1  14 -13       35.94        1.90     46.76 o 
   3  14 -13     1138.72      990.98     71.85 o 
   5  14 -13     2451.11     2306.37    100.42 o 
   7  14 -13     2214.22     2121.69     95.53 o 
   9  14 -13      983.46      742.20     72.46 o 
  11  14 -13     4307.60     3874.53    122.46 o 
  13  14 -13     1228.64     1244.00     76.74 o 
   2  15 -13     1417.31     1397.79     90.13 o 
   4  15 -13      861.61      745.03     83.05 o 
   6  15 -13       41.76       12.92     60.23 o 
   8  15 -13     2622.91     2612.89     98.04 o 
  10  15 -13     1006.93     1042.85     82.43 o 
  12  15 -13     1449.64     1655.03     93.25 o 
  14  15 -13     2913.19     2568.50    223.98 o 
   1  16 -13      877.94      811.84     77.51 o 
   3  16 -13     1310.15     1026.76     77.08 o 
   5  16 -13      989.29      942.79     75.74 o 
   7  16 -13     2024.17     2079.41     94.58 o 
   9  16 -13     1441.38     1466.36     85.01 o 
  11  16 -13     3654.69     3301.43    143.84 o 
  13  16 -13       93.18       80.31     76.58 o 
   2  17 -13     1603.93     1531.08    105.24 o 
   4  17 -13     1932.94     1633.22     92.58 o 
   6  17 -13     1383.89     1082.29     80.70 o 
   8  17 -13     1223.42     1163.42     96.25 o 
  10  17 -13      681.06      571.72     93.58 o 
  12  17 -13      862.55      906.18    103.05 o 
   1  18 -13      361.79      267.21     81.70 o 
   3  18 -13      597.48      564.89    108.51 o 
   5  18 -13      152.93      309.53     66.55 o 
   7  18 -13     1648.01     1559.86    157.67 o 
   9  18 -13     1632.23     1587.20    129.73 o 
  11  18 -13     3288.85     2695.59    188.61 o 
   2  19 -13     1063.86      844.84    126.67 o 
   4  19 -13       95.28       63.67     62.54 o 
   6  19 -13      239.89      248.76    106.80 o 
   8  19 -13      440.86      352.72     96.00 o 
   5  20 -13      173.98      117.88    102.17 o 
   7  20 -13      395.74      322.21    102.17 o 
   0   0 -12     5541.93     5345.65    147.65 o 
   0   2 -12      172.79      344.84     29.61 o 
   2   2 -12    15874.61    17714.66    181.50 o 
   1   3 -12     1027.66     1186.48     26.64 o 
   0   4 -12       42.70      133.42     23.39 o 
   2   4 -12     3356.32     3353.28     43.78 o 
   4   4 -12     2678.39     2579.21     55.20 o 
   1   5 -12     1787.36     2093.37     34.05 o 
   3   5 -12     5461.54     5656.68     63.58 o 
   0   6 -12     6498.93     6590.95     87.15 o 
   2   6 -12      371.88      436.72     21.29 o 
   4   6 -12     4027.03     4424.91     55.19 o 
   6   6 -12    15201.57    15003.24    190.66 o 
   1   7 -12     4378.32     4557.79     53.81 o 
   3   7 -12     6678.73     6128.48     67.90 o 
   5   7 -12     3952.62     4689.86     64.52 o 
   0   8 -12    11786.94    11457.79    145.36 o 
   2   8 -12     1889.59     1871.01     38.99 o 
   4   8 -12      602.38      603.92     30.44 o 
   6   8 -12     3872.09     3928.09     76.88 o 
   8   8 -12      581.21      603.63     61.76 o 
   1   9 -12      142.06       87.05     24.58 o 
   3   9 -12     2113.32     2113.50     49.31 o 
   5   9 -12      142.09      146.81     32.49 o 
   7   9 -12    10727.66    10234.41    151.59 o 
   0  10 -12     8838.31     8350.14    137.55 o 
   2  10 -12     1750.25     1859.56     50.33 o 
   4  10 -12      413.74      296.27     35.83 o 
   6  10 -12     1171.66     1123.24     63.17 o 
   8  10 -12      785.24      740.41     58.63 o 
  10  10 -12     1522.71     1371.46    120.30 o 
   1  11 -12      509.10      650.54     38.89 o 
   3  11 -12     1899.05     1952.05     59.90 o 
   5  11 -12     4147.92     4342.86     93.40 o 
   7  11 -12     1146.01     1151.25     59.68 o 
   9  11 -12      635.70      474.48     56.26 o 
   0  12 -12     4905.30     5004.78    141.81 o 
   2  12 -12      248.78      230.08     39.96 o 
   4  12 -12     1364.96     1331.55     62.98 o 
   6  12 -12      571.19      427.98     58.36 o 
   8  12 -12       93.29       65.78     55.89 o 
  10  12 -12     3210.29     3230.75    119.99 o 
  12  12 -12      351.59      480.10     99.79 o 
   1  13 -12      945.43      922.03     49.10 o 
   3  13 -12     2365.55     2312.67     84.90 o 
   5  13 -12     1961.96     1610.55     84.50 o 
   7  13 -12     2190.42     1922.00     86.03 o 
   9  13 -12      512.21      502.62     62.65 o 
  11  13 -12      979.08     1001.54     69.08 o 
   0  14 -12     1698.43     1639.98    133.69 o 
   2  14 -12      414.91      264.69     54.79 o 
   4  14 -12     2323.67     2358.66     96.85 o 
   6  14 -12     1002.27      847.47     73.41 o 
   8  14 -12     2039.51     2144.84     92.19 o 
  10  14 -12      812.92      793.12     64.17 o 
  12  14 -12      208.87      222.75     55.49 o 
  14  14 -12     2425.15     2225.19    134.39 o 
   1  15 -12     5988.98     5683.45    127.78 o 
   3  15 -12      293.35      187.66     60.36 o 
   5  15 -12     2196.74     1984.26     96.49 o 
   7  15 -12      790.21      581.73     73.64 o 
   9  15 -12      518.32      411.61     62.71 o 
  11  15 -12       83.85      113.22     59.04 o 
  13  15 -12      411.41      412.56     58.73 o 
   0  16 -12     1290.96     1159.40    102.01 o 
   2  16 -12      194.76      133.85     63.20 o 
   4  16 -12     3103.25     2930.17    117.48 o 
   6  16 -12     1215.37     1228.32     85.05 o 
   8  16 -12     1344.43     1355.62     80.85 o 
  10  16 -12     2517.77     2273.52    104.09 o 
  12  16 -12       95.73       56.60     60.24 o 
  14  16 -12      371.40      428.13    129.31 o 
   1  17 -12      775.51      752.01     91.26 o 
   3  17 -12      271.30      351.95     69.33 o 
   5  17 -12      492.21      524.52     71.87 o 
   7  17 -12      891.27      715.82     72.58 o 
   9  17 -12      101.24      142.94     55.80 o 
  11  17 -12      215.52      351.17     68.35 o 
  13  17 -12     1068.05     1186.57    102.85 o 
   0  18 -12      230.25      190.03    130.45 o 
   2  18 -12      355.35      253.07     74.34 o 
   4  18 -12        2.63       22.42     68.43 o 
   6  18 -12     2090.50     1921.07    131.34 o 
   8  18 -12     2171.29     2135.77    104.68 o 
  10  18 -12      227.33      223.60     80.75 o 
  12  18 -12       15.16       10.48     78.59 o 
   1  19 -12     2278.37     2332.52    124.45 o 
   3  19 -12      618.46      640.21     81.04 o 
   5  19 -12     2362.22     2415.87    150.43 o 
   7  19 -12      406.01      234.54     64.47 o 
   9  19 -12      364.74      264.45     76.76 o 
  11  19 -12      690.06      628.71     94.31 o 
   0  20 -12     3261.82     2831.88    212.25 o 
   2  20 -12     2832.97     2635.41    169.78 o 
   4  20 -12     1761.28     1604.20    135.27 o 
   6  20 -12      950.10      880.24     88.46 o 
   8  20 -12     1180.76     1053.09    141.46 o 
   5  21 -12      969.94      911.63    133.60 o 
   1   2 -11      576.85      656.53     25.40 o 
   2   3 -11      625.46      765.64     23.42 o 
   1   4 -11      828.82      851.04     23.41 o 
   3   4 -11     3166.83     3138.95     41.76 o 
   2   5 -11     5943.99     5962.46     57.21 o 
   4   5 -11     1400.86     1257.09     28.07 o 
   1   6 -11     4620.34     4756.46     51.52 o 
   3   6 -11     6355.28     6336.89     61.63 o 
   5   6 -11     1885.91     2116.89     38.12 o 
   2   7 -11     4893.04     4661.49     54.03 o 
   4   7 -11     2731.02     2779.36     50.72 o 
   6   7 -11      474.35      473.41     28.50 o 
   1   8 -11     3801.49     3749.42     49.21 o 
   3   8 -11      908.65     1169.40     32.62 o 
   5   8 -11     3671.72     4156.07     68.73 o 
   7   8 -11     2290.95     2805.06     66.39 o 
   2   9 -11     4355.12     4271.69     62.77 o 
   4   9 -11     1808.66     1890.74     49.21 o 
   6   9 -11     5049.80     4830.57     91.52 o 
   8   9 -11     5928.46     6046.46    103.34 o 
   1  10 -11     4730.46     5007.44     75.53 o 
   3  10 -11     7379.04     7486.35    113.61 o 
   5  10 -11     3441.45     3911.35     86.73 o 
   7  10 -11      621.47      541.09     47.58 o 
   9  10 -11      257.98      371.75     45.59 o 
   2  11 -11     9189.97     9400.10    126.55 o 
   4  11 -11      772.94      970.67     47.17 o 
   6  11 -11     3084.64     3343.23     91.66 o 
   8  11 -11    18070.32    16740.59    264.22 o 
  10  11 -11    13827.40    13413.73    221.53 o 
   1  12 -11     1883.38     2039.89     68.36 o 
   3  12 -11    13415.93    13676.67    190.04 o 
   5  12 -11     3515.16     3587.84     92.83 o 
   7  12 -11     2942.89     2777.16     89.53 o 
   9  12 -11      403.01      451.41     56.63 o 
  11  12 -11     4357.90     4725.80    117.50 o 
   2  13 -11     1508.37     1483.76     60.92 o 
   4  13 -11     1606.03     1875.94     74.42 o 
   6  13 -11      291.84      152.98     45.42 o 
   8  13 -11      337.35      595.40     62.51 o 
  10  13 -11     2556.01     2474.57     89.82 o 
  12  13 -11     2488.30     2579.12     93.16 o 
   1  14 -11      584.56      388.08     44.87 o 
   3  14 -11     2896.88     2640.75     86.95 o 
   5  14 -11     1429.63     1278.02     77.92 o 
   7  14 -11     5060.05     5663.20    202.95 o 
   9  14 -11     2667.77     3027.68    101.60 o 
  11  14 -11      844.07      840.18     60.87 o 
  13  14 -11      944.11      975.48     66.33 o 
   2  15 -11     3894.04     3818.65    112.35 o 
   4  15 -11     5363.20     5868.75    148.08 o 
   6  15 -11       13.22       97.58     60.74 o 
   8  15 -11      716.35      772.32     71.53 o 
  10  15 -11     3555.75     3891.46    115.96 o 
  12  15 -11     1422.88     1714.52     78.90 o 
  14  15 -11     2575.36     2678.17    101.15 o 
   1  16 -11      557.05      565.42     64.43 o 
   3  16 -11     3111.47     3143.47    119.73 o 
   5  16 -11       18.86       50.08     62.06 o 
   7  16 -11     2536.96     2968.94    111.63 o 
   9  16 -11     1639.50     1897.88     86.61 o 
  11  16 -11     1171.57     1249.44     71.43 o 
  13  16 -11       69.51      106.00     50.56 o 
  15  16 -11     1677.46     1640.42    129.09 o 
   2  17 -11      398.02      342.17     70.47 o 
   4  17 -11      812.24     1060.54     85.40 o 
   6  17 -11      490.72      414.44     70.66 o 
   8  17 -11      407.99      431.90     67.82 o 
  10  17 -11      775.25      666.04     66.36 o 
  12  17 -11      599.62      653.73     72.96 o 
  14  17 -11      483.14      517.84     94.67 o 
   1  18 -11      544.12      564.42     68.97 o 
   3  18 -11      488.85      815.82     80.57 o 
   5  18 -11      465.31      516.82     70.08 o 
   7  18 -11      586.43      603.73     98.01 o 
   9  18 -11      362.06      617.81     91.95 o 
  11  18 -11     1210.21     1348.15     94.78 o 
  13  18 -11      428.51      386.33     75.81 o 
   2  19 -11     2200.94     2359.21    111.43 o 
   4  19 -11     3978.34     4259.50    148.77 o 
   6  19 -11      400.70      514.45     72.36 o 
   8  19 -11     1062.82     1161.40     79.20 o 
  10  19 -11       35.25      -36.88     73.52 o 
  12  19 -11      211.35      212.19     77.32 o 
   1  20 -11       73.49      109.66     68.28 o 
   3  20 -11       24.97       68.22     67.52 o 
   5  20 -11     1057.23     1053.32     81.46 o 
   7  20 -11     1864.26     1854.01     99.39 o 
   9  20 -11     1403.27     1545.81     95.31 o 
   2  21 -11      282.84      204.33    141.46 o 
   4  21 -11      275.90      595.74    216.12 o 
   6  21 -11       47.43       84.35    133.60 o 
   8  21 -11      788.41      809.46    125.74 o 
   1   1 -10   153045.98   142306.27   1762.63 o 
   0   2 -10     1943.42     2764.97     60.49 o 
   1   3 -10    48865.19    44461.15    313.31 o 
   3   3 -10      822.31      898.18     46.17 o 
   0   4 -10    80352.24    74958.53    767.21 o 
   2   4 -10    37367.37    35643.93    271.28 o 
   1   5 -10     1647.50     1766.70     33.47 o 
   3   5 -10    25470.11    22819.44    181.90 o 
   5   5 -10    63514.55    53008.61    551.22 o 
   0   6 -10   198694.41   184919.67   2013.10 o 
   2   6 -10   136880.69   124498.99    936.15 o 
   4   6 -10    40063.83    38525.29    288.15 o 
   1   7 -10     5473.22     5067.30     59.02 o 
   3   7 -10    36080.57    35009.20    260.91 o 
   5   7 -10   138916.42   132788.45    994.00 o 
   7   7 -10    94290.50    87186.00   1109.26 o 
   0   8 -10    64450.52    59163.00    609.60 o 
   2   8 -10    16587.33    13862.65    121.97 o 
   4   8 -10      476.50      630.33     29.01 o 
   6   8 -10     6718.49     6931.19     91.90 o 
   1   9 -10    10974.17    10115.34    102.11 o 
   3   9 -10     8679.81     9385.37    103.63 o 
   5   9 -10     4613.67     4511.81     77.33 o 
   7   9 -10    14481.67    14107.37    170.09 o 
   9   9 -10     2975.15     3303.73    110.58 o 
   0  10 -10      118.70      264.84     39.28 o 
   2  10 -10     2207.13     2565.52     54.29 o 
   4  10 -10    18340.16    17715.65    198.55 o 
   6  10 -10    43443.96    40935.88    485.30 o 
   8  10 -10    33800.64    32880.37    448.66 o 
   1  11 -10    57183.25    55530.46    525.29 o 
   3  11 -10    22680.20    22133.40    257.13 o 
   5  11 -10     2988.04     3252.51     84.96 o 
   7  11 -10      834.69     1029.06     56.14 o 
   9  11 -10    23269.53    22584.22    347.05 o 
  11  11 -10    21229.24    20723.30    381.83 o 
   0  12 -10     9025.79     8765.21    172.02 o 
   2  12 -10     5966.63     5811.85    114.85 o 
   4  12 -10    41524.01    40295.39    479.37 o 
   6  12 -10    40886.05    38399.38    710.72 o 
   8  12 -10    16318.56    15326.91    252.56 o 
  10  12 -10      823.74      887.68     62.88 o 
   1  13 -10    15589.95    14781.30    202.21 o 
   3  13 -10    14946.68    14350.41    204.67 o 
   5  13 -10      334.56      274.27     50.41 o 
   7  13 -10     1683.40     1812.65     74.64 o 
   9  13 -10     4096.18     3908.52    110.08 o 
  11  13 -10     7437.20     7680.71    191.46 o 
  13  13 -10     6332.17     6755.03    207.38 o 
   0  14 -10     1719.95     1473.79     89.59 o 
   2  14 -10     1859.54     1753.38     66.70 o 
   4  14 -10     2406.45     2388.68     80.96 o 
   6  14 -10     5511.78     4911.57    141.68 o 
   8  14 -10     5371.59     5388.64    139.40 o 
  10  14 -10      779.21      613.84     59.34 o 
  12  14 -10       54.52      206.93     49.91 o 
   1  15 -10     4693.36     4141.13     97.57 o 
   3  15 -10      783.29      821.27     59.07 o 
   5  15 -10      833.33      928.74     74.98 o 
   7  15 -10      988.51      979.06     89.91 o 
   9  15 -10      698.53      683.59     64.89 o 
  11  15 -10      706.12      713.44     59.85 o 
  13  15 -10      153.91      170.39     52.83 o 
  15  15 -10      278.94      417.36    103.47 o 
   0  16 -10     6018.23     6746.07    212.54 o 
   2  16 -10     4434.39     4540.64    127.18 o 
   4  16 -10      278.33      247.90     64.64 o 
   6  16 -10     1901.59     1777.48     95.15 o 
   8  16 -10       74.24       95.18     59.00 o 
  10  16 -10     3349.36     3299.75    108.39 o 
  12  16 -10     1787.25     1947.71     87.52 o 
  14  16 -10      639.52      765.65     63.44 o 
   1  17 -10     5388.31     5220.45    146.34 o 
   3  17 -10     4751.11     4834.39    128.15 o 
   5  17 -10    12544.62    12746.15    253.12 o 
   7  17 -10     6747.92     7172.41    186.34 o 
   9  17 -10     1379.64     1480.99     80.41 o 
  11  17 -10      127.03       71.29     54.81 o 
  13  17 -10      204.72      194.32     51.44 o 
  15  17 -10     1052.27     1014.40     72.46 o 
   0  18 -10     8414.65     8743.49    309.03 o 
   2  18 -10     8513.91     8057.51    180.70 o 
   4  18 -10     9059.16     8775.86    193.51 o 
   6  18 -10     5558.39     5132.21    152.23 o 
   8  18 -10     4071.23     4091.75    139.65 o 
  10  18 -10     6325.22     6595.04    168.31 o 
  12  18 -10     4740.06     4823.33    172.60 o 
  14  18 -10     1235.73     1257.10    120.48 o 
   1  19 -10     4283.02     4272.86    143.42 o 
   3  19 -10     5631.06     5480.45    153.24 o 
   5  19 -10    10003.07     9850.20    310.93 o 
   7  19 -10     5632.77     5497.80    177.53 o 
   9  19 -10     4337.32     4419.29    144.09 o 
  11  19 -10     1232.34     1075.12    103.22 o 
  13  19 -10      358.34      550.16     82.82 o 
   0  20 -10     6714.48     6644.64    322.15 o 
   2  20 -10     4039.61     3947.16    152.14 o 
   4  20 -10     1981.76     2154.78    106.39 o 
   6  20 -10      831.01      763.96     80.56 o 
   8  20 -10      890.46      993.57     85.37 o 
  10  20 -10     1019.97     1016.04     88.07 o 
  12  20 -10     1675.80     1587.49    141.46 o 
   1  21 -10      124.36       80.70     63.50 o 
   3  21 -10      255.99      258.87    124.78 o 
   5  21 -10      337.49      340.63     61.84 o 
   7  21 -10      461.84      507.85     73.29 o 
   9  21 -10        8.65      100.78     82.79 o 
   0  22 -10     1064.22     1147.39    165.04 o 
   2  22 -10     1918.33     1838.97    212.19 o 
   4  22 -10     1462.04     1651.55    129.79 o 
   6  22 -10     3190.51     2779.55    216.12 o 
   1   2  -9      688.17      799.90     27.71 o 
   2   3  -9     2669.54     2419.19     40.53 o 
   1   4  -9    11117.51    11373.13    127.07 o 
   3   4  -9     4689.14     5731.54     69.02 o 
   2   5  -9     4340.17     4356.91     58.61 o 
   4   5  -9     5354.09     5607.79     64.19 o 
   1   6  -9     2780.92     3757.68     54.08 o 
   3   6  -9     5178.37     4677.75     58.21 o 
   5   6  -9     4127.81     4037.78     57.95 o 
   2   7  -9    13528.58    12968.96    131.23 o 
   4   7  -9     9201.87     8255.39     87.79 o 
   6   7  -9     3221.27     3498.74     79.03 o 
   1   8  -9     6782.50     6611.19     78.53 o 
   3   8  -9    12903.99    12256.13    127.91 o 
   5   8  -9     4075.22     4348.81     70.04 o 
   7   8  -9     4755.79     4901.56     76.87 o 
   2   9  -9     9716.08     9246.94    110.33 o 
   4   9  -9     7028.13     6795.09     87.34 o 
   6   9  -9     3345.14     3319.26     69.07 o 
   8   9  -9    18787.52    17691.11    243.00 o 
   1  10  -9     3021.36     2863.29     57.72 o 
   3  10  -9     5427.14     5420.43     88.94 o 
   5  10  -9     5831.72     5673.13     97.61 o 
   7  10  -9     1690.16     1944.32     61.51 o 
   9  10  -9     7804.41     7396.46    132.79 o 
   2  11  -9     3893.11     4276.42     78.51 o 
   4  11  -9     1676.86     1740.44     60.13 o 
   6  11  -9     1667.53     1470.75     62.12 o 
   8  11  -9    14459.25    13059.47    209.93 o 
  10  11  -9     3961.21     3808.32     87.46 o 
   1  12  -9     1662.61     1822.87     58.61 o 
   3  12  -9    13115.08    12275.03    161.67 o 
   5  12  -9     5468.68     5286.75    117.43 o 
   7  12  -9     1995.38     2297.76     76.27 o 
   9  12  -9     3479.35     3649.02     91.52 o 
  11  12  -9     2023.41     2072.27     84.52 o 
   2  13  -9     8819.39     8843.71    137.31 o 
   4  13  -9    20854.17    21705.31    282.57 o 
   6  13  -9      700.95      964.01     66.88 o 
   8  13  -9     5021.73     4977.83    111.91 o 
  10  13  -9     4297.23     4261.81    113.79 o 
  12  13  -9      477.64      416.23     51.41 o 
   1  14  -9     1787.47     1653.94     64.02 o 
   3  14  -9     8655.77     8233.81    150.27 o 
   5  14  -9     2764.52     3037.80     94.32 o 
   7  14  -9     2613.85     2754.12    110.11 o 
   9  14  -9     7946.18     8637.31    192.96 o 
  11  14  -9      201.51      229.42     50.02 o 
  13  14  -9     1240.58     1176.09     65.26 o 
   2  15  -9       95.29      159.79     45.93 o 
   4  15  -9     8342.17     8134.06    163.49 o 
   6  15  -9     1947.66     1612.91     79.77 o 
   8  15  -9     2750.85     3128.70    110.38 o 
  10  15  -9     3678.63     3961.94    110.58 o 
  12  15  -9     4073.50     3946.03    104.46 o 
  14  15  -9     3283.12     3205.20    126.83 o 
   1  16  -9     1004.18     1036.11     66.97 o 
   3  16  -9     1930.02     2097.84     85.10 o 
   5  16  -9     1164.17     1111.56     99.02 o 
   7  16  -9    12380.39    12711.06    242.48 o 
   9  16  -9     6609.98     6759.99    156.51 o 
  11  16  -9      974.61     1025.60     62.91 o 
  13  16  -9     1597.31     1626.93     69.87 o 
  15  16  -9     3144.83     3177.08    106.74 o 
   2  17  -9     2490.90     2432.56    108.02 o 
   4  17  -9    14038.92    14262.46    255.86 o 
   6  17  -9        1.22       53.62     62.40 o 
   8  17  -9     1730.00     2144.17     99.88 o 
  10  17  -9     1567.77     1911.51     90.54 o 
  12  17  -9     1571.33     1588.69     71.61 o 
  14  17  -9      584.60      594.39     59.98 o 
  16  17  -9      814.60      742.12     77.21 o 
   1  18  -9     1610.17     1700.69    119.67 o 
   3  18  -9     1682.87     2087.33     88.24 o 
   5  18  -9     6923.36     6887.50    169.04 o 
   7  18  -9     2843.68     2666.43    115.68 o 
   9  18  -9     1024.49     1096.72     79.26 o 
  11  18  -9       62.89      -53.34     53.34 o 
  13  18  -9      668.14      663.89     67.27 o 
  15  18  -9     1002.62      821.94     94.31 o 
   2  19  -9     1218.42     1238.13     81.05 o 
   4  19  -9     1846.50     1624.46     97.99 o 
   6  19  -9      455.56      435.61     66.52 o 
   8  19  -9     2620.47     2709.20    104.68 o 
  10  19  -9      151.58      197.65     61.35 o 
  12  19  -9       19.10       85.23     64.60 o 
  14  19  -9     1125.34      778.03    117.88 o 
   1  20  -9      147.02      157.70     61.53 o 
   3  20  -9      907.72     1038.67     81.84 o 
   5  20  -9     1706.71     1607.73    104.67 o 
   7  20  -9     1229.86     1034.82     83.58 o 
   9  20  -9     3088.15     3119.49    134.69 o 
  11  20  -9     1972.92     1840.01    106.92 o 
  13  20  -9     1110.36      998.08    117.88 o 
   2  21  -9     2167.66     1978.81    106.46 o 
   4  21  -9     1229.94     1080.71    101.78 o 
   6  21  -9      790.72      874.73     76.53 o 
   8  21  -9     3173.18     3338.72    131.84 o 
  10  21  -9      705.74      836.66     89.83 o 
   1  22  -9       44.58       26.31     74.44 o 
   3  22  -9     2640.83     2422.14    127.91 o 
   5  22  -9     1557.32     1640.30    130.50 o 
   7  22  -9       89.12      143.17     91.17 o 
   2  23  -9      364.97      337.93     94.31 o 
   4  23  -9       73.53      -78.59     78.59 o 
   0   0  -8   263395.75   263116.94   8359.54 o 
   0   2  -8   165422.63   167208.30   2680.60 o 
   2   2  -8    36218.96    38578.24    567.83 o 
   1   3  -8    14989.08    13515.38    159.03 o 
   0   4  -8      333.89      954.41     37.88 o 
   2   4  -8    14538.89    18366.12    206.93 o 
   4   4  -8    72206.04    74807.49   1084.94 o 
   1   5  -8   229000.19   239969.72   2527.62 o 
   3   5  -8     3470.59     2923.66     49.65 o 
   0   6  -8    34842.23    41451.07    677.12 o 
   2   6  -8      508.15      916.51     29.99 o 
   4   6  -8    37422.33    33189.68    343.85 o 
   6   6  -8    47680.72    45626.38    740.72 o 
   1   7  -8    24738.81    19028.42    211.82 o 
   3   7  -8       39.50      503.09     44.68 o 
   5   7  -8      100.27      160.13     25.98 o 
   0   8  -8     1926.71     1981.14     63.88 o 
   2   8  -8     6414.31     6863.61     92.96 o 
   4   8  -8    16599.80    14767.78    169.75 o 
   6   8  -8    21107.15    19278.73    226.09 o 
   8   8  -8    15474.95    14890.71    262.28 o 
   1   9  -8    70458.87    69252.01    714.72 o 
   3   9  -8     2636.83     2957.40     60.56 o 
   5   9  -8     3767.60     3879.78     75.35 o 
   7   9  -8      206.77      346.61     33.37 o 
   0  10  -8    29116.05    27543.48    455.84 o 
   2  10  -8     2170.19     1999.59     53.36 o 
   4  10  -8     7735.02     8014.34    132.42 o 
   6  10  -8     9751.85     9273.97    138.21 o 
   8  10  -8      998.72     1105.33     49.56 o 
  10  10  -8     3329.74     3644.09    130.46 o 
   1  11  -8      215.10      309.31     31.84 o 
   3  11  -8     6955.38     6973.67    110.30 o 
   5  11  -8    12917.01    11336.71    160.26 o 
   7  11  -8    19085.37    17296.33    317.06 o 
   9  11  -8     7110.13     6475.67    115.74 o 
   0  12  -8    36924.45    32980.22    506.97 o 
   2  12  -8    23541.40    22389.94    270.25 o 
   4  12  -8    20522.45    21007.61    270.15 o 
   6  12  -8     7377.12     6817.67    126.88 o 
   8  12  -8     9774.93     9717.32    150.64 o 
  10  12  -8     8654.00     9132.51    143.43 o 
  12  12  -8    16079.12    15616.73    319.10 o 
   1  13  -8    18221.55    18555.76    262.72 o 
   3  13  -8    42535.95    42132.16    509.30 o 
   5  13  -8    55606.17    51878.29    689.17 o 
   7  13  -8    18619.13    17867.43    241.97 o 
   9  13  -8     7026.03     6883.27    124.65 o 
  11  13  -8      206.55      215.72     45.93 o 
   0  14  -8    63316.57    59887.21    990.67 o 
   2  14  -8    23535.77    23582.76    326.64 o 
   4  14  -8     3850.13     4073.45    107.35 o 
   6  14  -8     3615.25     3813.21    107.04 o 
   8  14  -8     2115.45     2153.24     74.82 o 
  10  14  -8     1616.44     1677.39     88.52 o 
  12  14  -8     6158.05     6042.18    132.50 o 
  14  14  -8     4048.45     4406.63    156.20 o 
   1  15  -8    10905.25    10967.26    171.53 o 
   3  15  -8     8999.19     9113.08    160.12 o 
   5  15  -8      532.17      485.50     55.58 o 
   7  15  -8      727.98      742.67     73.64 o 
   9  15  -8     1247.88     1531.40     85.12 o 
  11  15  -8      366.28      416.54     53.59 o 
  13  15  -8      133.60      236.83     48.25 o 
   0  16  -8     9736.62    10135.92    248.32 o 
   2  16  -8    14100.62    13824.05    242.95 o 
   4  16  -8     2460.84     2475.45     86.37 o 
   6  16  -8     6346.60     6723.76    183.86 o 
   8  16  -8     1052.92     1013.03     72.43 o 
  10  16  -8      970.61      837.08     61.36 o 
  12  16  -8      189.21      195.78     49.24 o 
  14  16  -8       76.60       50.22     49.22 o 
  16  16  -8      772.52      658.15     85.27 o 
   1  17  -8     3294.66     3113.52    118.14 o 
   3  17  -8     1954.67     1862.53     83.78 o 
   5  17  -8      203.81      223.97     64.02 o 
   7  17  -8     2318.46     2531.81    113.76 o 
   9  17  -8     4691.23     4569.34    129.84 o 
  11  17  -8     5642.52     5386.42    119.46 o 
  13  17  -8     4234.65     4079.07    105.45 o 
  15  17  -8     2787.05     2398.31     91.28 o 
   0  18  -8     3172.38     2783.73    175.58 o 
   2  18  -8      851.71      952.37     75.19 o 
   4  18  -8     4242.06     4114.29    149.92 o 
   6  18  -8    10758.91    10756.69    231.02 o 
   8  18  -8     2800.07     2992.52    148.12 o 
  10  18  -8     1189.67     1246.38     77.85 o 
  12  18  -8      640.48      744.78     62.71 o 
  14  18  -8      420.91      377.85     68.72 o 
  16  18  -8      911.04      715.16    110.02 o 
   1  19  -8     3694.40     3478.97    131.76 o 
   3  19  -8     1866.78     2019.18     96.87 o 
   5  19  -8      512.95      495.65     66.67 o 
   7  19  -8      402.60      354.44     64.87 o 
   9  19  -8     1859.34     1807.15     87.18 o 
  11  19  -8     1453.98     1427.73     93.47 o 
  13  19  -8     1425.88     1533.90     95.23 o 
  15  19  -8      991.88      848.76    102.17 o 
   0  20  -8     2928.74     2837.41    264.30 o 
   2  20  -8     1765.48     1798.00    110.71 o 
   4  20  -8     1527.61     1410.29     81.64 o 
   6  20  -8      880.87      823.95     71.48 o 
   8  20  -8      490.73      502.94     65.25 o 
  10  20  -8       62.58       41.96     57.98 o 
  12  20  -8       20.82       45.46     62.12 o 
   1  21  -8     2339.61     2320.00    116.31 o 
   3  21  -8      694.18      804.27     80.52 o 
   5  21  -8     1685.77     1770.41    116.57 o 
   7  21  -8      304.01      416.81     68.91 o 
   9  21  -8      377.93      240.87     65.17 o 
  11  21  -8       30.64      -87.05    101.74 o 
   0  22  -8      626.65      583.83    129.39 o 
   2  22  -8     1085.12     1222.05     84.31 o 
   4  22  -8     1267.43     1335.02    157.67 o 
   6  22  -8      377.51      313.01     65.18 o 
   8  22  -8      210.63      269.06     96.42 o 
  10  22  -8      273.31      330.07    110.02 o 
   1  23  -8       76.29      138.21    208.26 o 
   3  23  -8      694.61      770.17    149.32 o 
   5  23  -8      673.88      642.26     93.98 o 
   1   2  -7      192.63      530.77     46.37 o 
   2   3  -7    11862.72    13077.01    201.10 o 
   1   4  -7      576.37      789.83     43.44 o 
   3   4  -7    12324.99    14090.15    205.97 o 
   2   5  -7     5614.90     7557.15    120.03 o 
   4   5  -7    19578.07    22944.21    298.91 o 
   1   6  -7     8714.61     9147.33    210.30 o 
   3   6  -7    10508.00    11977.43    167.29 o 
   5   6  -7     1328.28     2450.18    101.84 o 
   2   7  -7        4.00      147.16     24.26 o 
   4   7  -7     9680.49    10165.68    176.70 o 
   6   7  -7     3042.86     2711.22    101.80 o 
   1   8  -7     5487.51     5576.79     91.46 o 
   3   8  -7     5690.87     6335.80    108.87 o 
   5   8  -7     1252.89     1295.81     78.42 o 
   7   8  -7     1173.27     1402.47     49.75 o 
   2   9  -7     1460.50     1533.50     48.33 o 
   4   9  -7     3391.94     3228.03     77.91 o 
   6   9  -7      671.89      794.73     43.52 o 
   8   9  -7      935.04      974.42     44.71 o 
   1  10  -7     2185.40     2413.37     66.42 o 
   3  10  -7     1059.78     1201.48     45.90 o 
   5  10  -7     3262.54     3540.62     78.76 o 
   7  10  -7      347.65      263.00     33.27 o 
   9  10  -7     1151.29     1171.84     49.65 o 
   2  11  -7     1552.56     1663.83     59.61 o 
   4  11  -7     2163.88     2292.65     66.72 o 
   6  11  -7     3644.16     3389.52     75.85 o 
   8  11  -7      619.07      797.88     46.94 o 
  10  11  -7     1482.18     1749.70     64.92 o 
   1  12  -7     3855.84     3944.56    115.81 o 
   3  12  -7     1119.27     1308.39     48.10 o 
   5  12  -7     8737.42     8293.51    145.92 o 
   7  12  -7      103.70      141.94     36.33 o 
   9  12  -7     3182.33     3147.93     83.18 o 
  11  12  -7     3419.60     3357.81     90.20 o 
   2  13  -7      789.58      921.91     49.38 o 
   4  13  -7     4863.28     4458.76     95.92 o 
   6  13  -7     4491.63     4138.11     93.75 o 
   8  13  -7     2276.09     2466.44     72.52 o 
  10  13  -7     1948.58     2084.40     72.13 o 
  12  13  -7     1354.31     1409.41     65.24 o 
   1  14  -7      985.79      985.64     50.05 o 
   3  14  -7      304.99      351.45     44.50 o 
   5  14  -7     3617.63     3670.12     94.28 o 
   7  14  -7      569.43      705.32     52.02 o 
   9  14  -7     1598.47     1862.02     69.70 o 
  11  14  -7      158.24       98.20     44.08 o 
  13  14  -7     1719.86     1785.44     69.17 o 
   2  15  -7     7084.11     7246.39    141.84 o 
   4  15  -7     4470.75     4409.79    110.79 o 
   6  15  -7     4681.05     5213.26    134.85 o 
   8  15  -7      157.96      175.58     42.85 o 
  10  15  -7      238.97      315.84     51.08 o 
  12  15  -7     1053.04     1250.12     66.65 o 
  14  15  -7      167.35      238.81     47.12 o 
   1  16  -7      342.35      374.71     47.34 o 
   3  16  -7     1921.94     2129.95     76.94 o 
   5  16  -7     2974.35     3085.83    100.34 o 
   7  16  -7      547.42      545.18     61.17 o 
   9  16  -7      217.11      297.24     54.76 o 
  11  16  -7       74.69      123.66     47.94 o 
  13  16  -7      406.28      412.45     52.15 o 
  15  16  -7      673.60      706.56     61.34 o 
   2  17  -7     2624.79     2749.61     88.23 o 
   4  17  -7     4257.54     3931.39    106.30 o 
   6  17  -7      330.51      309.35     65.05 o 
   8  17  -7       43.04       47.72     56.36 o 
  10  17  -7     2926.21     2953.27    117.76 o 
  12  17  -7     2427.72     2487.97     84.06 o 
  14  17  -7     2555.30     2835.87     97.29 o 
  16  17  -7     1176.49     1175.49     69.45 o 
   1  18  -7      486.66      612.70     70.77 o 
   3  18  -7      576.76      465.32     64.70 o 
   5  18  -7     8611.48     8217.04    176.63 o 
   7  18  -7     2185.72     2274.90    106.10 o 
   9  18  -7     8330.66     8467.94    172.34 o 
  11  18  -7     1662.00     1627.75     76.57 o 
  13  18  -7     2344.83     2344.84     86.42 o 
  15  18  -7     1604.18     1465.81     77.11 o 
   2  19  -7     3096.16     3387.98    122.00 o 
   4  19  -7     3712.71     3531.81    116.15 o 
   6  19  -7     1924.33     2000.29     98.93 o 
   8  19  -7     1527.14     1216.73     80.89 o 
  10  19  -7      257.96      210.53     55.27 o 
  12  19  -7     2537.36     2413.32     94.65 o 
  14  19  -7     1113.56     1005.91     81.07 o 
   1  20  -7      740.63      603.53     81.87 o 
   3  20  -7     1306.79     1575.77     85.74 o 
   5  20  -7      782.02      705.49     65.50 o 
   7  20  -7      414.75      357.86     60.68 o 
   9  20  -7      480.04      531.04     65.96 o 
  11  20  -7       20.96      -55.97     55.97 o 
  13  20  -7      370.79      434.77     62.56 o 
   2  21  -7     1499.35     1463.23     98.35 o 
   4  21  -7      828.56      804.20     69.92 o 
   6  21  -7     1607.99     1495.59     99.31 o 
   8  21  -7       72.22       60.98     59.84 o 
  10  21  -7      759.32      676.08     72.26 o 
  12  21  -7      108.67       20.22     69.60 o 
   1  22  -7      440.78      515.92     88.53 o 
   3  22  -7      227.41      191.19     63.50 o 
   5  22  -7     1578.92     1553.50    103.30 o 
   7  22  -7      176.08      167.50     63.56 o 
   9  22  -7      987.29      943.23    103.17 o 
  11  22  -7      717.22      502.97    117.88 o 
   2  23  -7      742.64      765.61     96.03 o 
   4  23  -7       22.16       69.05     77.21 o 
   6  23  -7      543.47      687.99     88.05 o 
   1  24  -7      527.31      510.83    110.02 o 
   3  24  -7      314.56      345.79     94.31 o 
   1   1  -6   293599.28   280015.00   5420.66 o 
   0   2  -6    82270.36    90970.42   1947.82 o 
   1   3  -6    18077.88    14619.79    246.85 o 
   3   3  -6      360.62      653.21    176.82 o 
   0   4  -6   244398.44   238223.44   6527.26 o 
   2   4  -6    94905.98    95551.70   1748.93 o 
   1   5  -6      575.74      640.87     42.42 o 
   3   5  -6    68511.38    66507.84   1123.82 o 
   5   5  -6   237115.30   246468.05   4597.17 o 
   0   6  -6   135318.67   114200.06   3082.94 o 
   2   6  -6    54233.98    47222.03    812.12 o 
   4   6  -6    12296.46    16947.71    247.49 o 
   1   7  -6     5317.23     5794.21    140.14 o 
   3   7  -6     6398.89     4447.80     83.83 o 
   5   7  -6    39990.61    31571.44    490.69 o 
   7   7  -6    21010.37    16549.81    358.67 o 
   0   8  -6    49838.32    41926.50    878.79 o 
   2   8  -6    42012.82    40127.91    631.54 o 
   4   8  -6      118.69      385.64     61.47 o 
   6   8  -6     3254.78     2943.39    128.66 o 
   1   9  -6    14245.31    13285.26    228.87 o 
   3   9  -6    16404.01    18284.08    281.68 o 
   5   9  -6    30659.39    29775.12    448.91 o 
   7   9  -6     4999.34     4934.73     96.81 o 
   9   9  -6      556.00      717.07     55.84 o 
   0  10  -6    16793.35    18089.39    386.81 o 
   2  10  -6      617.29      688.70     38.89 o 
   4  10  -6    13941.74    13533.79    216.99 o 
   6  10  -6    25815.45    22673.93    396.90 o 
   8  10  -6      101.41      261.20     30.80 o 
   1  11  -6    54133.17    48287.58    703.81 o 
   3  11  -6     8239.77     7706.22    122.49 o 
   5  11  -6     1826.47     1893.05     69.19 o 
   7  11  -6     1367.22     1311.35     53.35 o 
   9  11  -6      654.47      622.40     43.03 o 
  11  11  -6    20464.59    20017.39    399.93 o 
   0  12  -6     6658.82     6307.17    162.07 o 
   2  12  -6    26453.95    26398.32    353.87 o 
   4  12  -6    25029.59    21878.09    429.68 o 
   6  12  -6    58931.98    56367.41    634.63 o 
   8  12  -6    19431.22    19198.72    259.60 o 
  10  12  -6    16445.49    17160.55    233.16 o 
   1  13  -6    82307.46    78032.22    864.59 o 
   3  13  -6    21534.12    20694.46    279.46 o 
   5  13  -6     7901.19     8096.01    135.36 o 
   7  13  -6    15484.94    15874.95    212.20 o 
   9  13  -6     8430.73     8710.53    143.42 o 
  11  13  -6    14854.31    15841.95    227.78 o 
  13  13  -6     3830.31     3622.92    134.50 o 
   0  14  -6     4975.19     4962.31    165.30 o 
   2  14  -6     8536.65     8391.82    137.67 o 
   4  14  -6    15761.93    14944.93    224.75 o 
   6  14  -6    19184.23    19123.21    260.22 o 
   8  14  -6     3353.65     3398.14     89.22 o 
  10  14  -6      218.32      185.90     41.77 o 
  12  14  -6     1187.39     1277.74     62.86 o 
   1  15  -6     1951.39     2140.42     71.00 o 
   3  15  -6     7394.85     7601.03    138.80 o 
   5  15  -6     8854.06     8917.95    166.92 o 
   7  15  -6     5059.50     4778.90    120.22 o 
   9  15  -6     1298.16     1445.84     63.42 o 
  11  15  -6     1358.81     1495.53     67.54 o 
  13  15  -6     2566.06     2774.77     87.26 o 
  15  15  -6      625.13      723.00     83.53 o 
   0  16  -6    23513.54    23171.04    544.05 o 
   2  16  -6    10843.90    10936.29    211.20 o 
   4  16  -6    11401.34    11632.86    200.90 o 
   6  16  -6     8472.36     8693.96    164.30 o 
   8  16  -6     4114.94     4058.81    108.00 o 
  10  16  -6     3195.54     3578.45    100.98 o 
  12  16  -6     4391.73     4511.95    115.44 o 
  14  16  -6     1751.51     1837.59     70.69 o 
   1  17  -6     1503.71     1402.00     69.75 o 
   3  17  -6     8256.18     8085.72    168.43 o 
   5  17  -6     8991.90     9728.86    178.61 o 
   7  17  -6    12217.61    12870.08    282.73 o 
   9  17  -6     4812.17     4922.17    133.72 o 
  11  17  -6     2435.21     2408.43     82.40 o 
  13  17  -6     2368.82     2386.40     81.56 o 
  15  17  -6      838.19      902.75     63.46 o 
  17  17  -6     3813.54     3666.88    170.76 o 
   0  18  -6    15638.95    14877.40    390.05 o 
   2  18  -6     7096.76     7505.51    255.94 o 
   4  18  -6      269.36      347.62     57.80 o 
   6  18  -6     2418.91     2264.88     95.38 o 
   8  18  -6     1612.10     1943.45     89.84 o 
  10  18  -6     3161.12     3328.10    107.61 o 
  12  18  -6     3210.08     3210.07     99.30 o 
  14  18  -6     3225.26     3359.51    113.03 o 
  16  18  -6      952.74      752.77     84.71 o 
   1  19  -6      855.06     1066.30     90.96 o 
   3  19  -6     2512.36     2554.55    108.41 o 
   5  19  -6     2373.24     2452.80     94.45 o 
   7  19  -6     2648.33     2663.29    135.81 o 
   9  19  -6      256.52      317.67     55.01 o 
  11  19  -6       33.34       48.86     47.32 o 
  13  19  -6      202.97      192.78     52.19 o 
  15  19  -6       11.19      -36.28     53.51 o 
   0  20  -6      339.05      364.68    119.08 o 
   2  20  -6      174.07      268.23     68.56 o 
   4  20  -6      240.29      368.75     61.10 o 
   6  20  -6     2281.90     2161.48    135.47 o 
   8  20  -6       30.51      -54.02     54.02 o 
  10  20  -6      348.47      295.60     61.21 o 
  12  20  -6      207.38      205.33     63.88 o 
  14  20  -6     1022.19      981.74     75.42 o 
   1  21  -6     1104.50     1165.88    108.51 o 
   3  21  -6     1261.11     1335.62     89.53 o 
   5  21  -6      458.60      503.05     59.74 o 
   7  21  -6      172.98       91.42     60.56 o 
   9  21  -6      294.14      323.14     63.65 o 
  11  21  -6      116.21      156.81     60.64 o 
  13  21  -6      456.76      607.74     90.14 o 
   0  22  -6      109.87      319.94    184.68 o 
   2  22  -6       87.89      240.83     74.53 o 
   4  22  -6      789.14      771.58     72.61 o 
   6  22  -6     1531.97     1488.15     97.40 o 
   8  22  -6      228.02      151.16     63.56 o 
  10  22  -6       26.67       95.59     61.04 o 
   1  23  -6     1831.83     1964.52    137.25 o 
   3  23  -6     1096.31     1213.51     98.36 o 
   5  23  -6      960.43     1141.26     81.85 o 
   7  23  -6      520.44      606.12    105.82 o 
   9  23  -6     1627.44     1980.43    251.48 o 
   2  24  -6     1483.01     1284.17    113.82 o 
   4  24  -6     1878.53     1956.86    196.47 o 
   1   2  -5     5296.98     5738.75    105.07 o 
   2   3  -5     8927.36    10193.86    220.57 o 
   1   4  -5     7078.77     8307.27    168.46 o 
   3   4  -5    44827.44    45231.30    921.42 o 
   2   5  -5     6240.82     6194.91    146.07 o 
   4   5  -5    32018.89    31852.89    596.62 o 
   1   6  -5    10598.84     9795.42    235.07 o 
   3   6  -5     2122.44     2105.30     65.32 o 
   5   6  -5     6040.92     8051.47    152.55 o 
   2   7  -5    23807.20    22982.70    436.68 o 
   4   7  -5    14147.42    14843.60    257.09 o 
   6   7  -5     1426.53     1462.31     46.92 o 
   1   8  -5    11601.79    11074.14    238.40 o 
   3   8  -5    40541.37    40283.14    728.31 o 
   5   8  -5    20667.29    20113.14    325.18 o 
   7   8  -5     9681.44     9302.47    203.67 o 
   2   9  -5    15975.88    15743.13    281.19 o 
   4   9  -5    47424.98    46376.64    737.86 o 
   6   9  -5     1532.55     1199.84     51.01 o 
   8   9  -5    23164.05    21358.89    275.88 o 
   1  10  -5    17247.14    17072.38    340.29 o 
   3  10  -5    24551.80    22307.09    325.34 o 
   5  10  -5     4998.65     4473.63    183.90 o 
   7  10  -5    21140.47    19568.64    273.31 o 
   9  10  -5    20762.09    19704.50    231.75 o 
   2  11  -5    29687.11    27949.10    444.23 o 
   4  11  -5    31521.36    32889.90    797.64 o 
   6  11  -5     1769.13     1792.37     66.42 o 
   8  11  -5     3135.39     3134.66     71.74 o 
  10  11  -5     7068.95     7022.35    115.29 o 
   1  12  -5     5985.70     6039.29    110.99 o 
   3  12  -5     3851.68     3071.30     93.87 o 
   5  12  -5     8655.94     8368.10    141.04 o 
   7  12  -5    13437.75    14626.94    204.06 o 
   9  12  -5    15172.28    15360.89    202.78 o 
  11  12  -5     4586.96     4645.92    101.47 o 
   2  13  -5    13403.73    12497.05    198.25 o 
   4  13  -5    17592.82    18048.91    256.95 o 
   6  13  -5     8494.01     8488.48    134.24 o 
   8  13  -5    13283.31    12783.03    187.48 o 
  10  13  -5    18856.37    19318.47    253.82 o 
  12  13  -5     1300.72     1212.20     61.19 o 
   1  14  -5     6724.80     6660.53    118.38 o 
   3  14  -5     9985.23     8602.99    184.08 o 
   5  14  -5    17319.64    17443.44    242.60 o 
   7  14  -5     2659.46     2937.77     84.74 o 
   9  14  -5     8484.38     8551.83    149.01 o 
  11  14  -5     6401.89     6379.34    131.60 o 
  13  14  -5     3253.53     3419.72     98.04 o 
   2  15  -5     7859.38     7134.70    129.19 o 
   4  15  -5     3172.53     3103.11     95.50 o 
   6  15  -5     5389.19     5720.73    119.69 o 
   8  15  -5     9149.70     8888.49    155.86 o 
  10  15  -5     2296.12     2951.91     87.39 o 
  12  15  -5     3494.97     3762.82    106.97 o 
  14  15  -5     4004.91     3805.98    106.13 o 
   1  16  -5     1807.33     1703.49     67.35 o 
   3  16  -5    10464.35    10193.12    206.44 o 
   5  16  -5    11552.45    12216.33    211.08 o 
   7  16  -5     1248.28     1245.49     64.39 o 
   9  16  -5     7379.44     7821.18    207.28 o 
  11  16  -5     6579.53     6734.87    138.83 o 
  13  16  -5     6294.06     6315.47    127.21 o 
  15  16  -5     2881.64     3082.40     90.82 o 
   2  17  -5    13274.73    13087.74    262.23 o 
   4  17  -5     8450.39     9390.16    210.26 o 
   6  17  -5     3003.39     3049.48     95.90 o 
   8  17  -5    11228.57    11854.18    218.54 o 
  10  17  -5     4138.95     4780.55    117.62 o 
  12  17  -5      460.13      452.26     53.48 o 
  14  17  -5     3625.37     3553.88    102.05 o 
  16  17  -5     4847.98     4674.65    137.97 o 
   1  18  -5      960.32     1039.49     70.83 o 
   3  18  -5     5040.81     5454.51    135.88 o 
   5  18  -5      756.18      919.98     67.74 o 
   7  18  -5     2283.59     2373.89     88.87 o 
   9  18  -5     5785.93     6027.51    142.92 o 
  11  18  -5     2028.00     2184.30     88.66 o 
  13  18  -5       57.99       88.16     48.52 o 
  15  18  -5     1458.92     1363.90     76.00 o 
  17  18  -5      286.53      329.05     64.70 o 
   2  19  -5      822.96      792.95     75.65 o 
   4  19  -5      951.17     1124.72     73.61 o 
   6  19  -5      414.08      535.39     60.75 o 
   8  19  -5     2597.36     2530.94    106.88 o 
  10  19  -5     1610.54     1571.55     78.06 o 
  12  19  -5     1200.46     1077.41     66.66 o 
  14  19  -5      494.08      580.55     61.93 o 
  16  19  -5     1142.06     1273.07     81.32 o 
   1  20  -5     1343.35     1387.51    109.84 o 
   3  20  -5     3464.33     3308.63    124.33 o 
   5  20  -5     1648.59     1778.68     82.86 o 
   7  20  -5      538.02      621.53     60.92 o 
   9  20  -5     1228.50     1253.98     70.18 o 
  11  20  -5      703.20      743.25     62.60 o 
  13  20  -5     2236.31     2178.18     96.30 o 
  15  20  -5     4877.96     4436.58    267.20 o 
   2  21  -5     2189.62     1985.57    129.20 o 
   4  21  -5     1720.30     1799.48     92.04 o 
   6  21  -5     1058.69     1069.08     70.78 o 
   8  21  -5     3480.44     3576.44    137.01 o 
  10  21  -5     3535.30     3344.18    129.01 o 
  12  21  -5     2291.59     2231.21    147.46 o 
  14  21  -5      519.37      597.27    117.88 o 
   1  22  -5      683.76      937.79    139.88 o 
   3  22  -5     1765.00     2127.26    126.30 o 
   5  22  -5       88.01      174.50     90.45 o 
   7  22  -5     2630.94     2586.66    120.67 o 
   9  22  -5     2878.28     2999.42    126.11 o 
  11  22  -5      264.82      315.61     73.49 o 
   2  23  -5     1911.76     1979.90    157.23 o 
   4  23  -5     1258.11     1340.98    114.45 o 
   6  23  -5      929.05      995.26    104.02 o 
   8  23  -5       63.61      134.85     74.72 o 
  10  23  -5      307.42      330.07    172.90 o 
   1  24  -5       68.93       58.64     71.60 o 
   3  24  -5      431.52      340.97     86.00 o 
   5  24  -5       68.02       31.44    117.88 o 
   0   0  -4    63993.20    37884.94   1343.87 o 
   0   2  -4   467901.16   462211.16   9775.14 o 
   2   2  -4   170896.28   164500.95   4534.48 o 
   1   3  -4   188791.92   193684.77   3517.69 o 
   0   4  -4    74197.16    78521.09   1891.90 o 
   2   4  -4     8780.96    11028.85    380.87 o 
   4   4  -4    48042.78    44543.53   1269.19 o 
   1   5  -4   254120.88   237943.67   4323.51 o 
   3   5  -4   122765.36   122874.43   2436.54 o 
   0   6  -4    72789.73    82736.55   2833.45 o 
   2   6  -4    40341.28    39664.73    802.33 o 
   4   6  -4   271451.34   261523.38   4702.05 o 
   6   6  -4   274096.69   258652.89   6093.19 o 
   1   7  -4   258636.48   248564.77   5961.14 o 
   3   7  -4   119265.84   114439.42   2073.60 o 
   5   7  -4    25800.52    28073.10    546.92 o 
   0   8  -4     2925.14     2256.08    177.69 o 
   2   8  -4     2783.47     3316.15    147.78 o 
   4   8  -4    93870.80    90330.20   1510.22 o 
   6   8  -4   103413.12    93099.08   1607.42 o 
   8   8  -4    62854.89    57329.43   1351.32 o 
   1   9  -4    26743.95    24072.90    483.98 o 
   3   9  -4     4135.32     4196.55    126.70 o 
   5   9  -4    36900.49    30998.56    533.61 o 
   7   9  -4   111064.11   112688.15   1661.26 o 
   0  10  -4    85383.39    77578.42   2110.07 o 
   2  10  -4    92665.50    87716.98   1679.69 o 
   4  10  -4     7632.47     8241.59    166.56 o 
   6  10  -4    10840.22     9976.77    190.15 o 
   8  10  -4     1544.35     1577.67     53.99 o 
  10  10  -4    39085.34    38591.20    681.88 o 
   1  11  -4    16814.85    17141.98    438.18 o 
   3  11  -4    27253.85    24478.37    443.56 o 
   5  11  -4   125317.52   116123.62   1791.80 o 
   7  11  -4    90669.73    87390.75   1162.47 o 
   9  11  -4     8994.91     7637.45    148.21 o 
   0  12  -4   127164.95   120237.77   2266.38 o 
   2  12  -4    68867.66    61060.28    975.75 o 
   4  12  -4    34209.28    32101.19    528.47 o 
   6  12  -4      770.06      729.94     45.74 o 
   8  12  -4    10380.65    10106.94    208.38 o 
  10  12  -4    39540.18    38057.44    450.67 o 
  12  12  -4    11299.76    11294.56    236.46 o 
   1  13  -4     7225.97     6840.02    125.00 o 
   3  13  -4     4814.88     3856.94     99.74 o 
   5  13  -4    58689.88    55432.15    806.51 o 
   7  13  -4    32083.82    29911.79    398.74 o 
   9  13  -4     8371.79     8228.13    144.20 o 
  11  13  -4     3522.59     3741.46     98.61 o 
   0  14  -4    26761.42    24122.63    464.70 o 
   2  14  -4    11225.80    10018.53    197.86 o 
   4  14  -4     4716.48     5193.85    124.66 o 
   6  14  -4     8707.64     8683.33    174.21 o 
   8  14  -4     2419.01     2525.15     77.05 o 
  10  14  -4    15747.10    15426.11    226.19 o 
  12  14  -4     7641.81     7121.91    136.02 o 
  14  14  -4     4638.47     4615.49    168.22 o 
   1  15  -4     1668.99     1690.54     59.76 o 
   3  15  -4      443.35      619.69     60.38 o 
   5  15  -4    17585.19    17741.73    284.48 o 
   7  15  -4     5926.33     6370.54    131.09 o 
   9  15  -4      178.38      264.82     41.81 o 
  11  15  -4     2485.90     2660.16    110.20 o 
  13  15  -4     2337.89     2431.00     91.36 o 
   0  16  -4      120.94      234.27     59.06 o 
   2  16  -4       24.00       38.57     40.96 o 
   4  16  -4     3123.28     3219.82    108.01 o 
   6  16  -4    13528.80    12931.27    208.19 o 
   8  16  -4      764.25      717.65     59.40 o 
  10  16  -4     4575.16     4779.66    126.05 o 
  12  16  -4       84.24       68.89     44.96 o 
  14  16  -4      129.84       92.41     46.79 o 
  16  16  -4     1120.97     1364.90    104.32 o 
   1  17  -4    22913.91    21779.45    348.86 o 
   3  17  -4    12092.02    11869.50    230.94 o 
   5  17  -4     2247.72     2249.81     82.81 o 
   7  17  -4      797.76      812.28     60.21 o 
   9  17  -4     5554.83     5617.83    146.73 o 
  11  17  -4     8201.33     8044.75    179.85 o 
  13  17  -4     3043.08     2975.04    100.06 o 
  15  17  -4      818.13      790.90     62.19 o 
   0  18  -4    10437.09    10256.79    339.29 o 
   2  18  -4     6616.87     6491.12    142.19 o 
   4  18  -4    13299.79    13177.01    228.66 o 
   6  18  -4    28480.46    29002.99    433.96 o 
   8  18  -4    19378.29    19251.52    341.82 o 
  10  18  -4     5463.28     5760.76    142.01 o 
  12  18  -4     1028.83      995.43     62.01 o 
  14  18  -4     1775.69     1813.07     82.96 o 
  16  18  -4     1699.48     1717.02     83.96 o 
  18  18  -4     1848.44     2082.60    172.90 o 
   1  19  -4    21391.93    22250.08    452.50 o 
   3  19  -4    15036.67    15132.29    299.00 o 
   5  19  -4     7752.83     8289.07    168.74 o 
   7  19  -4     4172.17     4323.54    116.13 o 
   9  19  -4     5955.16     6137.63    145.20 o 
  11  19  -4     7659.34     7986.73    182.59 o 
  13  19  -4     6235.83     6565.83    173.36 o 
  15  19  -4     1680.89     1716.62     86.32 o 
  17  19  -4      172.14      198.04     54.74 o 
   0  20  -4     9153.73     9873.39    466.17 o 
   2  20  -4     6518.42     7264.48    265.51 o 
   4  20  -4     9278.48     9545.95    237.51 o 
   6  20  -4     7213.42     7454.03    182.59 o 
   8  20  -4     3088.83     2995.21    100.35 o 
  10  20  -4     1003.05     1128.30     65.60 o 
  12  20  -4      136.21       73.76     52.71 o 
  14  20  -4      959.68      843.54     83.94 o 
  16  20  -4      674.73      707.30    117.88 o 
   1  21  -4      575.77      703.91     92.46 o 
   3  21  -4      702.96      867.18     88.07 o 
   5  21  -4      238.38      334.01     58.23 o 
   7  21  -4      905.37      932.73     64.40 o 
   9  21  -4      690.51      682.91     60.67 o 
  11  21  -4      318.61      371.52     56.13 o 
  13  21  -4      147.36      125.65     57.86 o 
   0  22  -4     3687.71     4195.64    400.80 o 
   2  22  -4     3565.04     3732.76    202.78 o 
   4  22  -4     1437.28     1446.46     98.58 o 
   6  22  -4     1111.73     1127.20     77.59 o 
   8  22  -4     1068.24     1096.66     82.41 o 
  10  22  -4     2354.23     2366.22    145.46 o 
  12  22  -4     3569.22     3517.35    154.60 o 
   1  23  -4     2693.30     2831.72    150.12 o 
   3  23  -4     4256.43     4769.75    176.11 o 
   5  23  -4     5312.49     5650.07    217.74 o 
   7  23  -4     6719.65     6307.45    253.07 o 
   9  23  -4     5419.98     4972.37    262.49 o 
   2  24  -4     4185.62     4231.96    193.58 o 
   4  24  -4     3173.61     3205.62    182.37 o 
   6  24  -4     2689.27     2743.62    182.37 o 
   1  25  -4     2029.38     2106.18    180.75 o 
   3  25  -4     2169.78     2247.64    204.33 o 
   1   2  -3    10021.86    12092.46    473.54 o 
   2   3  -3    33008.98    35751.58    791.97 o 
   1   4  -3    30378.69    33550.82    675.77 o 
   3   4  -3    16146.36    17506.67    441.21 o 
   2   5  -3    32668.38    37000.98    816.20 o 
   4   5  -3     4808.94     5856.35    168.62 o 
   1   6  -3    26031.41    31799.42    905.88 o 
   3   6  -3     2001.45     2286.52     97.55 o 
   5   6  -3     2091.55     2126.44     85.78 o 
   2   7  -3     8603.52    10780.99    286.38 o 
   4   7  -3     1357.22     1558.95     65.92 o 
   6   7  -3     3411.98     3663.71    168.80 o 
   1   8  -3    10829.86    11159.41    631.69 o 
   3   8  -3    50848.99    54134.00   1147.04 o 
   5   8  -3     6670.98     7576.96    164.48 o 
   7   8  -3    41451.48    41840.76    753.77 o 
   2   9  -3    23993.58    24671.55    614.21 o 
   4   9  -3     5880.37     5280.08    186.43 o 
   6   9  -3     5766.16     7346.92    148.79 o 
   8   9  -3     1391.41     1800.24     65.72 o 
   1  10  -3     5244.90     6778.60    195.06 o 
   3  10  -3    21800.54    24259.93    573.74 o 
   5  10  -3     2922.33     3686.36    102.05 o 
   7  10  -3    13386.63    12914.14    242.38 o 
   9  10  -3    10143.74    10248.67    168.15 o 
   2  11  -3     9150.94     9162.21    311.63 o 
   4  11  -3     9518.50     9718.31    250.99 o 
   6  11  -3     6369.79     6686.45    146.42 o 
   8  11  -3     3743.60     3755.31    110.06 o 
  10  11  -3     4701.90     4744.43    106.85 o 
   1  12  -3      514.11      541.00     59.41 o 
   3  12  -3     3094.34     3237.78    181.59 o 
   5  12  -3     2323.90     2723.83     86.92 o 
   7  12  -3    15839.34    15057.87    229.67 o 
   9  12  -3    20534.67    20035.09    279.08 o 
  11  12  -3    15490.98    16108.73    249.67 o 
   2  13  -3     1971.04     2451.21     72.06 o 
   4  13  -3     5108.75     4376.16    112.32 o 
   6  13  -3     4731.62     5032.82    116.54 o 
   8  13  -3     2773.41     2531.87     75.93 o 
  10  13  -3     1826.03     1834.68     64.65 o 
  12  13  -3     6100.70     6376.35    131.99 o 
   1  14  -3      580.20      738.42     48.67 o 
   3  14  -3     1622.39     1762.98     76.67 o 
   5  14  -3     2986.82     3208.08     86.78 o 
   7  14  -3      446.89      439.61     44.49 o 
   9  14  -3     2119.02     1797.88     67.82 o 
  11  14  -3    17892.31    18717.08    322.80 o 
  13  14  -3      512.26      410.22     49.65 o 
   2  15  -3     2502.26     2327.80     79.22 o 
   4  15  -3     4027.13     4065.13    108.05 o 
   6  15  -3     1742.59     1960.95     91.82 o 
   8  15  -3     6115.77     6391.25    189.16 o 
  10  15  -3     4157.88     4189.09    104.70 o 
  12  15  -3     1239.17     1179.50     62.21 o 
  14  15  -3     1477.84     1346.33     72.19 o 
   1  16  -3      909.93     1194.96     62.24 o 
   3  16  -3     5939.36     6181.04    197.26 o 
   5  16  -3     1686.06     1739.34     99.93 o 
   7  16  -3      603.23      690.11     54.31 o 
   9  16  -3      876.50      803.30     60.53 o 
  11  16  -3     7501.04     7031.93    147.66 o 
  13  16  -3      915.20     1045.21     62.87 o 
  15  16  -3     1219.79     1201.50     67.94 o 
   2  17  -3      753.64      953.99     56.36 o 
   4  17  -3      605.54      640.08     61.22 o 
   6  17  -3      330.63      401.85     52.34 o 
   8  17  -3     9299.72     9483.76    179.02 o 
  10  17  -3      275.95      289.37     49.42 o 
  12  17  -3      346.56      392.17     56.83 o 
  14  17  -3       80.20       90.65     50.33 o 
  16  17  -3      485.41      488.88     56.96 o 
   1  18  -3      589.42      747.44     65.66 o 
   3  18  -3     2174.20     2022.19     83.20 o 
   5  18  -3     2474.64     2606.44     86.47 o 
   7  18  -3      435.67      479.16     54.94 o 
   9  18  -3      211.69      212.94     53.26 o 
  11  18  -3     2854.23     2813.45    116.70 o 
  13  18  -3     1403.39     1476.41     75.78 o 
  15  18  -3      597.77      603.33     61.65 o 
  17  18  -3      211.06      290.63     57.62 o 
   2  19  -3      141.34      252.03     64.82 o 
   4  19  -3      858.92      869.51     75.52 o 
   6  19  -3     2466.88     2191.72     83.81 o 
   8  19  -3     5996.08     5731.70    136.43 o 
  10  19  -3     3881.09     3531.44    110.80 o 
  12  19  -3     2345.24     2098.47     92.11 o 
  14  19  -3      131.27      251.77     53.07 o 
  16  19  -3      226.31      202.43     58.14 o 
   1  20  -3      570.93      581.41     79.75 o 
   3  20  -3      408.56      393.06     77.91 o 
   5  20  -3      773.23      701.78     62.09 o 
   7  20  -3      963.96      951.39     62.09 o 
   9  20  -3     2079.71     1851.60     81.68 o 
  11  20  -3     1340.21     1201.13     69.10 o 
  13  20  -3     2630.05     2517.36    100.60 o 
  15  20  -3     2033.75     1838.49     99.92 o 
   2  21  -3      155.18      128.27     72.85 o 
   4  21  -3      803.09      898.47     81.87 o 
   6  21  -3      200.08      165.10     53.67 o 
   8  21  -3      713.07      764.30     54.76 o 
  10  21  -3      564.22      631.88     57.59 o 
  12  21  -3     1978.79     1895.90     91.43 o 
  14  21  -3      308.61      314.33     57.95 o 
   1  22  -3      111.30      156.64     72.94 o 
   3  22  -3      460.21      434.82     75.30 o 
   5  22  -3      131.10      115.85     66.77 o 
   7  22  -3     2056.97     2312.17    114.81 o 
   9  22  -3     2004.95     2004.08    109.54 o 
  11  22  -3     1784.86     1708.35    136.26 o 
  13  22  -3      379.75      432.24    125.74 o 
   2  23  -3     1089.21      963.34     92.08 o 
   4  23  -3     1928.73     1870.77    102.76 o 
   6  23  -3     1398.02     1464.67    104.82 o 
   8  23  -3      857.73      712.16     89.21 o 
  10  23  -3      562.70      542.26    188.61 o 
   1  24  -3      172.25       58.54     90.75 o 
   3  24  -3      125.77      223.65    121.25 o 
   5  24  -3     1028.13      874.67     92.57 o 
   7  24  -3     2048.74     2346.92    184.68 o 
   2  25  -3      139.11      244.32     71.60 o 
   1   1  -2     9338.92     6629.47    244.32 o 
   0   2  -2     3846.41     5754.62    152.02 o 
   1   3  -2    41536.06    42936.85    927.45 o 
   3   3  -2    10661.24    11541.81    495.11 o 
   2   4  -2   157672.78   172654.22   4140.61 o 
   1   5  -2     5400.84     6438.47    200.70 o 
   3   5  -2    12372.51    14226.94    363.01 o 
   5   5  -2    52648.00    50367.95   1751.34 o 
   0   6  -2    14664.75    12621.96    376.22 o 
   2   6  -2    96902.18   102007.94   2853.56 o 
   4   6  -2    14423.95    14455.67    369.87 o 
   1   7  -2    26348.51    30121.39    738.01 o 
   3   7  -2     7665.00     6481.17    212.96 o 
   5   7  -2    44490.51    46901.37   1015.77 o 
   7   7  -2    28617.18    27516.94    663.64 o 
   0   8  -2     2435.02     1663.73    149.49 o 
   2   8  -2     6715.00     6280.48    365.44 o 
   4   8  -2    15182.17    15025.28    388.16 o 
   6   8  -2    21583.95    22919.88    392.64 o 
   1   9  -2    14370.16    12776.24    379.50 o 
   3   9  -2    39842.84    44393.23   1047.29 o 
   5   9  -2     1670.27     1534.70     65.49 o 
   7   9  -2      334.06      468.04     47.20 o 
   9   9  -2      996.20     1044.36     73.14 o 
   0  10  -2     2333.44     2977.51    122.99 o 
   2  10  -2     3838.69     4186.03    161.67 o 
   4  10  -2    11946.77    10498.96    491.13 o 
   6  10  -2    34121.94    33783.38    614.12 o 
   8  10  -2     3018.34     3160.27     93.05 o 
   1  11  -2     5826.00     5295.51    134.10 o 
   3  11  -2    30926.88    30204.43    853.14 o 
   5  11  -2     3642.21     4176.94    122.45 o 
   7  11  -2       56.52       92.96     35.10 o 
   9  11  -2     8764.96     8807.51    148.98 o 
  11  11  -2     4433.87     4581.45    243.88 o 
   0  12  -2     4422.62     4501.82    174.38 o 
   2  12  -2     6635.17     6697.31    268.87 o 
   4  12  -2     1515.36     1174.42     87.08 o 
   6  12  -2     6193.54     6228.60    142.04 o 
   8  12  -2     3058.20     2964.89     71.46 o 
  10  12  -2     1266.78     1326.98     74.77 o 
   1  13  -2      250.73      300.22     46.56 o 
   3  13  -2      698.85      719.16     45.39 o 
   5  13  -2     2577.02     2936.65     96.50 o 
   7  13  -2     2750.42     3012.04     78.44 o 
   9  13  -2      599.14      692.49     45.36 o 
  11  13  -2     2984.99     3033.21     94.67 o 
  13  13  -2     8390.15     9125.79    250.85 o 
   0  14  -2    12296.37    11686.77    532.18 o 
   2  14  -2     2260.25     2184.44     78.88 o 
   4  14  -2     1555.40     1649.87     74.04 o 
   6  14  -2     5393.17     5443.41    113.78 o 
   8  14  -2      264.18      328.87     40.93 o 
  10  14  -2      593.71      563.84     47.69 o 
  12  14  -2     3807.97     3939.52    106.46 o 
   1  15  -2     1799.48     1948.19     82.71 o 
   3  15  -2     2814.81     2915.50     83.36 o 
   5  15  -2     3176.47     3046.39     87.29 o 
   7  15  -2     4810.16     4591.95    112.40 o 
   9  15  -2      750.45      626.03     49.82 o 
  11  15  -2     1530.36     1759.48     75.24 o 
  13  15  -2      771.08      958.28     63.66 o 
  15  15  -2     1341.76     1178.37    107.64 o 
   0  16  -2     8726.06     7989.15    250.24 o 
   2  16  -2     2543.44     2464.28    105.83 o 
   4  16  -2      894.10      807.14     56.29 o 
   6  16  -2     1055.47     1143.56     59.50 o 
   8  16  -2      115.96      125.90     41.88 o 
  10  16  -2      634.88      817.96     59.66 o 
  12  16  -2      789.84      946.56     61.47 o 
  14  16  -2      951.07      976.70     60.82 o 
   1  17  -2       44.03       74.12     47.46 o 
   3  17  -2      621.94      589.58     57.75 o 
   5  17  -2     2480.30     2300.69     80.17 o 
   7  17  -2     1733.74     1880.32     77.32 o 
   9  17  -2     1741.35     1937.64     78.41 o 
  11  17  -2      579.08      620.83     57.40 o 
  13  17  -2      310.92      256.17     54.42 o 
  15  17  -2      273.73      298.54     53.88 o 
  17  17  -2       96.70       85.56     74.35 o 
   0  18  -2     3206.45     3731.35    286.99 o 
   2  18  -2      355.79      325.04     63.29 o 
   4  18  -2     1246.33     1343.29     81.13 o 
   6  18  -2      877.63      898.15     57.77 o 
   8  18  -2     1896.44     1789.72     79.35 o 
  10  18  -2     4612.67     4813.17    131.52 o 
  12  18  -2     1722.24     1756.12     81.07 o 
  14  18  -2     3355.09     3432.81    157.27 o 
  16  18  -2      565.31      683.38     65.37 o 
   1  19  -2     6276.35     6191.75    188.83 o 
   3  19  -2     4535.93     4761.40    150.62 o 
   5  19  -2      658.54      783.79     59.94 o 
   7  19  -2     2592.41     2631.44     97.38 o 
   9  19  -2     1270.93     1242.72     66.63 o 
  11  19  -2      173.90      220.34     56.70 o 
  13  19  -2      139.15      157.27     52.34 o 
  15  19  -2      242.77      205.42     52.53 o 
  17  19  -2      732.98      704.02    106.09 o 
   0  20  -2     3088.16     3437.18    413.75 o 
   2  20  -2     2279.88     2346.78    124.19 o 
   4  20  -2     2876.54     2947.28    120.12 o 
   6  20  -2     2083.30     2318.44     83.10 o 
   8  20  -2     1728.92     1596.59     73.28 o 
  10  20  -2     1231.37     1221.18     72.06 o 
  12  20  -2       24.76       99.29     54.50 o 
  14  20  -2     1472.66     1589.44     91.08 o 
  16  20  -2      302.96      353.50    102.17 o 
   1  21  -2     4144.42     4063.82    174.08 o 
   3  21  -2      957.88     1064.67     93.22 o 
   5  21  -2      372.44      353.85     68.53 o 
   7  21  -2      856.86      875.40     57.52 o 
   9  21  -2      232.35      220.87     43.58 o 
  11  21  -2       20.33       77.27     54.27 o 
  13  21  -2      137.63      243.02     87.34 o 
  15  21  -2      238.56      204.33     70.73 o 
   0  22  -2     1679.40     1646.12    175.87 o 
   2  22  -2     1775.25     1579.59    103.74 o 
   4  22  -2     2650.05     2536.70    123.95 o 
   6  22  -2     2439.56     2630.91    107.30 o 
   8  22  -2     3924.50     3646.36    121.79 o 
  10  22  -2       97.91       69.08     71.22 o 
  12  22  -2      177.72      119.32     83.94 o 
   1  23  -2     1674.88     1951.54    126.85 o 
   3  23  -2      961.78     1380.53     91.86 o 
   5  23  -2     2819.25     2854.51    122.31 o 
   7  23  -2     1281.89     1243.00    121.94 o 
   9  23  -2      614.42      781.06     78.83 o 
  11  23  -2     1730.37     2011.87    251.48 o 
   0  24  -2      155.96      318.57    102.11 o 
   2  24  -2      581.03      630.74     85.01 o 
   4  24  -2      351.07      492.56     72.80 o 
   6  24  -2      417.65      563.93     80.97 o 
   8  24  -2      990.40     1296.71    212.19 o 
   1  25  -2       97.40       29.55     69.30 o 
   3  25  -2      231.51      203.25    172.90 o 
   1   2  -1    12811.24    13901.56    346.15 o 
   2   3  -1    26401.06    27093.29    655.28 o 
   1   4  -1    35291.53    39069.65    952.77 o 
   3   4  -1    32829.41    33812.93    821.00 o 
   2   5  -1     8330.48     8269.46    190.97 o 
   4   5  -1      310.03      772.68     45.06 o 
   1   6  -1    31989.88    34666.45   1199.63 o 
   3   6  -1    35638.96    40069.52    964.22 o 
   5   6  -1    29542.38    31745.99    786.84 o 
   2   7  -1    19063.15    18680.32    542.43 o 
   4   7  -1    17893.20    19070.23    477.57 o 
   6   7  -1     1238.27     1340.95     56.75 o 
   1   8  -1     7297.43     7310.62    229.51 o 
   3   8  -1    23447.19    24864.02    718.46 o 
   5   8  -1    18979.35    21124.52    526.58 o 
   7   8  -1    17527.46    15570.07    323.97 o 
   2   9  -1     8303.13     6404.66    212.60 o 
   4   9  -1    14560.76    14759.78    379.69 o 
   6   9  -1      580.44      693.18     54.80 o 
   8   9  -1    10085.25     9380.84    208.78 o 
   1  10  -1     1501.47     1178.83     97.13 o 
   3  10  -1     2943.57     2006.84    102.37 o 
   5  10  -1    13590.99    13213.26    312.68 o 
   7  10  -1    21372.83    21631.48    519.87 o 
   9  10  -1    14502.90    13884.53    316.08 o 
   2  11  -1     4183.71     3786.80    178.10 o 
   4  11  -1    31774.78    31847.39    762.58 o 
   6  11  -1      454.63      656.25     99.82 o 
   8  11  -1    13924.26    14271.38    305.79 o 
  10  11  -1     7201.48     7114.55    148.87 o 
   1  12  -1     8464.28     7913.14    199.72 o 
   3  12  -1    29952.11    30236.82    858.95 o 
   5  12  -1    14837.88    16377.76    377.03 o 
   7  12  -1     1458.35     1779.53     71.00 o 
   9  12  -1     9081.49     8244.96    144.05 o 
  11  12  -1     4251.43     4450.65    131.69 o 
   2  13  -1    11862.61    11221.39    244.37 o 
   4  13  -1    13860.68    13446.42    384.54 o 
   6  13  -1     4727.81     5166.63    117.50 o 
   8  13  -1     7470.53     6878.02    126.66 o 
  10  13  -1     1187.65     1354.11     79.01 o 
  12  13  -1     1535.44     1412.67     73.36 o 
   1  14  -1     2018.70     1684.30     80.04 o 
   3  14  -1     3918.12     4218.51    130.96 o 
   5  14  -1      222.81      312.48     41.31 o 
   7  14  -1    12441.30    12255.64    218.60 o 
   9  14  -1    22451.62    21906.61    342.40 o 
  11  14  -1     4864.54     5061.23    139.60 o 
  13  14  -1     4108.67     4073.77    111.33 o 
   2  15  -1     5841.36     5354.27    137.31 o 
   4  15  -1     8089.32     8066.13    161.82 o 
   6  15  -1     3949.24     4264.21    118.81 o 
   8  15  -1     5073.75     5313.93    131.19 o 
  10  15  -1     5630.90     5724.79    138.24 o 
  12  15  -1     3108.39     3086.11     98.57 o 
  14  15  -1     3426.65     3293.17     98.77 o 
   1  16  -1     5521.19     5387.19    244.31 o 
   3  16  -1     6958.63     7053.25    153.60 o 
   5  16  -1     5286.21     5661.39    128.62 o 
   7  16  -1      169.89      274.65     45.72 o 
   9  16  -1    14692.05    15271.52    258.65 o 
  11  16  -1     1736.76     1714.88     84.29 o 
  13  16  -1     7845.93     8160.25    174.14 o 
  15  16  -1     5936.05     5904.91    133.72 o 
   2  17  -1     1805.00     1846.28    126.86 o 
   4  17  -1     4101.81     4084.40    108.63 o 
   6  17  -1     7190.16     6473.41    137.66 o 
   8  17  -1     8376.63     8459.37    168.25 o 
  10  17  -1    14792.85    14615.12    252.41 o 
  12  17  -1     2876.72     3089.44    119.19 o 
  14  17  -1      234.41      211.75     55.11 o 
  16  17  -1      698.82      738.42     67.89 o 
   1  18  -1      540.04      707.36     75.48 o 
   3  18  -1     9727.27     9705.43    229.44 o 
   5  18  -1     3445.21     3366.76    110.50 o 
   7  18  -1      313.44      312.20     50.01 o 
   9  18  -1     4091.86     4202.59    117.53 o 
  11  18  -1     4654.32     4309.88    137.90 o 
  13  18  -1     3546.63     4154.17    115.87 o 
  15  18  -1     6900.35     7220.83    172.88 o 
  17  18  -1     3192.19     3282.25    110.79 o 
   2  19  -1     4569.48     4513.62    161.65 o 
   4  19  -1     1029.88      937.74     70.88 o 
   6  19  -1      165.35      241.55     49.25 o 
   8  19  -1     3287.40     3373.46    106.02 o 
  10  19  -1     1684.83     1613.46     75.50 o 
  12  19  -1      599.93      552.47     58.55 o 
  14  19  -1     2278.81     2131.88    120.42 o 
  16  19  -1      516.03      541.94     61.78 o 
   1  20  -1      997.69     1078.19     93.57 o 
   3  20  -1     4619.30     4915.67    213.81 o 
   5  20  -1      886.66      852.88     66.41 o 
   7  20  -1     1519.10     1751.17     83.62 o 
   9  20  -1     1007.26      977.34     63.57 o 
  11  20  -1     3507.70     3499.50    118.82 o 
  13  20  -1      150.32      117.17     56.42 o 
  15  20  -1     1189.81     1156.71     84.69 o 
   2  21  -1     2731.75     3208.93    216.73 o 
   4  21  -1     1036.97     1205.79     87.62 o 
   6  21  -1        2.32       12.01     46.48 o 
   8  21  -1     4613.19     4374.21    113.41 o 
  10  21  -1       88.91      182.76     57.30 o 
  12  21  -1      164.73      356.54     63.51 o 
  14  21  -1     3821.59     4007.45    161.52 o 
   1  22  -1     1031.39     1135.27    102.55 o 
   3  22  -1      835.67      799.94     83.81 o 
   5  22  -1     1015.47     1165.81     79.71 o 
   7  22  -1     2316.18     2349.74    102.11 o 
   9  22  -1     1361.24     1431.31     75.25 o 
  11  22  -1     3848.83     3432.00    128.05 o 
  13  22  -1      321.55      254.10     98.24 o 
   2  23  -1      671.91      699.57     84.89 o 
   4  23  -1     2565.88     2511.64    118.97 o 
   6  23  -1      135.17       66.79     62.72 o 
   8  23  -1     1416.74     1259.82    109.48 o 
  10  23  -1      262.07       67.19     73.08 o 
   1  24  -1      801.21      764.10    139.52 o 
   3  24  -1        6.95       51.28     59.85 o 
   5  24  -1      227.19      273.44     63.11 o 
   7  24  -1     1905.98     1835.03    111.36 o 
   9  24  -1        0.69       78.59    149.32 o 
   2  25  -1      539.31      605.63     91.57 o 
   4  25  -1      644.09      657.92     84.32 o 
   0   2   0   227898.97   206334.50  10169.37 o 
   2   2   0    90604.98   146096.30   7230.16 o 
   1   3   0   304924.56   299278.53   8323.30 o 
   0   4   0   208470.66   233133.23  11450.37 o 
   2   4   0       42.10      522.22     66.45 o 
   4   4   0   572760.25   583504.63  19700.81 o 
   1   5   0   816527.88   779318.88  26298.75 o 
   3   5   0     2221.39      958.10    149.53 o 
   0   6   0     8622.15    10318.69    550.12 o 
   2   6   0      631.28      455.85    103.74 o 
   4   6   0   206140.55   194784.69   4662.77 o 
   6   6   0   231862.77   199090.86   6752.93 o 
   1   7   0   422493.47   387280.22  13083.11 o 
   3   7   0     9706.11     6620.85    210.00 o 
   5   7   0      689.52      966.61     52.50 o 
   2   8   0      209.78      675.86     86.45 o 
   4   8   0   186266.22   194136.72   4572.02 o 
   6   8   0   233011.11   229613.86   5404.02 o 
   8   8   0    27018.05    26454.09    743.15 o 
   1   9   0   205463.16   214759.94   6851.63 o 
   3   9   0     3736.74     5015.35    172.07 o 
   5   9   0    13353.64    12291.93    378.66 o 
   7   9   0    15307.92    13994.97    414.68 o 
   0  10   0    85441.46    74014.79   3497.19 o 
   2  10   0    42772.04    39344.61   1087.03 o 
   4  10   0       30.69      391.58     71.92 o 
   6  10   0     1342.84     1208.27     79.54 o 
   8  10   0      706.67      808.03     76.28 o 
  10  10   0    18975.77    18095.98    638.77 o 
   1  11   0    31791.92    35907.15   1736.81 o 
   3  11   0    99157.02   102162.86   2772.73 o 
   5  11   0   143194.38   131081.44   3535.05 o 
   7  11   0    65018.16    59861.71   1640.03 o 
   9  11   0    12809.34    11564.83    382.63 o 
   0  12   0   262921.06   236740.45  11073.14 o 
   2  12   0   184318.67   173022.81   4643.15 o 
   4  12   0    24898.39    23753.07    688.77 o 
   6  12   0    11314.00    10379.13    283.88 o 
   8  12   0    15554.17    14309.17    275.53 o 
  10  12   0    44527.01    41388.98    631.67 o 
  12  12   0    54197.68    51488.34   1178.48 o 
   1  13   0     8523.93     6747.55    200.72 o 
   3  13   0    59867.61    57010.10   1319.91 o 
   5  13   0   137473.16   131870.11   2937.48 o 
   7  13   0   114224.58   109840.50   1937.69 o 
   9  13   0    22258.26    22155.66    342.08 o 
  11  13   0     3245.98     3548.68    104.85 o 
   0  14   0    49522.91    43500.12   1025.91 o 
   2  14   0    36087.74    34502.22    669.89 o 
   4  14   0     3229.39     3115.38    160.38 o 
   6  14   0      159.89      296.29     47.40 o 
   8  14   0     5542.80     5778.58    120.13 o 
  10  14   0    13332.18    13252.75    234.46 o 
  12  14   0    15451.50    15412.13    310.44 o 
  14  14   0    13852.94    13378.45    335.38 o 
   1  15   0     7768.40     6965.05    270.55 o 
   3  15   0        2.14      116.72     43.80 o 
   5  15   0     3106.54     3104.34    108.40 o 
   7  15   0      788.40      981.59     65.33 o 
   9  15   0      159.53      250.56     42.96 o 
  11  15   0     5097.38     4975.00    130.15 o 
  13  15   0     1353.05     1297.33     68.34 o 
   0  16   0     1508.95     1236.83    124.94 o 
   2  16   0     3709.24     3620.92    112.63 o 
   4  16   0    22173.61    20924.10    422.70 o 
   6  16   0    25802.19    24457.25    425.76 o 
   8  16   0    18275.12    18563.48    334.49 o 
  10  16   0     1962.80     1715.33     85.14 o 
  12  16   0     1373.01     1249.45     70.69 o 
  14  16   0      160.28      202.87     50.49 o 
  16  16   0     7738.54     7213.01    311.22 o 
   1  17   0    34447.24    33261.43    780.91 o 
   3  17   0    32881.62    32650.39    587.65 o 
   5  17   0     7361.11     7126.72    165.21 o 
   7  17   0     9046.14     8746.76    170.23 o 
   9  17   0    16345.96    15728.18    266.66 o 
  11  17   0    13862.25    13851.25    304.96 o 
  13  17   0    13317.12    13074.96    276.13 o 
  15  17   0     1787.58     1876.27     80.11 o 
   0  18   0    22596.42    23595.47    810.59 o 
   2  18   0    13291.18    13266.29    309.37 o 
   4  18   0    38630.93    38299.24    644.12 o 
   6  18   0    25849.23    25338.76    419.88 o 
   8  18   0     9286.36     9581.56    192.19 o 
  10  18   0     2995.41     3280.45    110.65 o 
  12  18   0     1876.47     1936.05     89.10 o 
  14  18   0      126.03      170.71     51.36 o 
  16  18   0     3801.13     4011.72    165.41 o 
  18  18   0     5213.25     5019.73    237.76 o 
   1  19   0    16877.42    17476.90    427.54 o 
   3  19   0     8114.89     8720.96    209.76 o 
   5  19   0      352.67      554.69     61.48 o 
   7  19   0      633.33      849.04     61.19 o 
   9  19   0     9159.39     9617.98    192.33 o 
  11  19   0     4501.46     4436.56    157.91 o 
  13  19   0     7534.29     7487.62    183.20 o 
  15  19   0     2133.20     1989.07     96.95 o 
  17  19   0       12.06       13.79     57.32 o 
   0  20   0      297.50      659.76    259.34 o 
   2  20   0      227.12      212.22     88.80 o 
   4  20   0     1919.90     2094.55    111.40 o 
   6  20   0     4899.73     4617.33    126.50 o 
   8  20   0      951.40      967.79     62.37 o 
  10  20   0      546.58      514.77     57.17 o 
  12  20   0       17.24        3.17     53.49 o 
  14  20   0       27.81       12.48     53.35 o 
  16  20   0      273.15      298.22     70.29 o 
   1  21   0      226.90      271.56     71.73 o 
   3  21   0     1439.13     1429.31    109.28 o 
   5  21   0       92.32      129.45     51.73 o 
   7  21   0       92.94      121.23     50.25 o 
   9  21   0        5.52      -25.11     43.28 o 
  11  21   0      543.53      539.89     61.90 o 
  13  21   0       48.06       58.44     54.81 o 
  15  21   0      627.03      447.96     94.31 o 
   0  22   0      172.16      170.34    108.17 o 
   2  22   0      190.56      232.50     67.10 o 
   4  22   0        3.60        6.05     63.10 o 
   6  22   0      156.06      156.87     50.08 o 
   8  22   0     1633.69     1468.71     75.29 o 
  10  22   0       98.88       76.74     54.03 o 
  12  22   0     1828.11     1965.41    120.81 o 
   1  23   0     1082.86     1259.46    127.63 o 
   3  23   0     1650.41     1885.36    108.84 o 
   5  23   0     7157.45     6439.35    185.38 o 
   7  23   0     2877.10     2741.12    123.82 o 
   9  23   0      346.13      341.94     55.75 o 
  11  23   0      882.08      716.90     98.24 o 
   0  24   0     7286.17     7135.85    550.12 o 
   2  24   0     9276.93     9312.89    279.61 o 
   4  24   0     6217.07     6102.10    238.76 o 
   6  24   0     1083.41     1094.84     95.09 o 
   8  24   0     5172.83     5721.25    408.66 o 
   1  25   0     7611.56     7576.88    297.26 o 
   3  25   0     3495.17     3331.46    176.79 o 
   1   2   1    12357.49    13940.13    412.74 o 
   2   3   1    26879.32    26844.84    778.63 o 
   1   4   1    33666.85    38622.45   1461.75 o 
   3   4   1    34070.04    33701.65    735.53 o 
   2   5   1     7939.43     8140.79    242.96 o 
   4   5   1      409.04      951.68     41.12 o 
   1   6   1    30132.37    34940.52   1618.93 o 
   3   6   1    38140.52    38438.22   1352.51 o 
   5   6   1    29510.97    32167.63    780.00 o 
   2   7   1    18206.58    18672.66    911.63 o 
   4   7   1    18590.92    18642.07    546.49 o 
   6   7   1     1132.86     1336.10     85.23 o 
   1   8   1     6457.92     7497.36    385.08 o 
   3   8   1    24489.18    23969.54   1178.83 o 
   5   8   1    21199.00    21175.23    522.05 o 
   7   8   1    17285.97    15921.04    397.52 o 
   2   9   1     7730.51     6637.84    250.07 o 
   4   9   1    16198.38    14759.50    429.59 o 
   6   9   1      790.92      758.66    139.92 o 
   8   9   1    10602.34     9399.20    487.25 o 
   1  10   1     1104.72     1553.41    172.90 o 
   3  10   1     2289.24     2170.83    115.27 o 
   5  10   1    11576.25    14324.07    410.30 o 
   7  10   1    21006.38    21926.23   1013.79 o 
   9  10   1    13985.50    13926.54    491.59 o 
   2  11   1     4229.64     4186.61    298.64 o 
   4  11   1    32933.77    32396.56    910.28 o 
   6  11   1      430.86      612.58     86.00 o 
   8  11   1    14097.80    16723.67    754.45 o 
  10  11   1     6739.15     6885.82    193.96 o 
   1  12   1     7644.94     7687.17    308.08 o 
   3  12   1    30601.38    30345.32    898.92 o 
   5  12   1    15462.85    17628.26    656.22 o 
   7  12   1     1986.12     1903.45    126.37 o 
   9  12   1     8296.24     8438.81    204.51 o 
  11  12   1     4389.96     4536.94    133.88 o 
   2  13   1    11320.63    11065.01    346.45 o 
   4  13   1    13662.55    13278.38    344.51 o 
   6  13   1     5120.69     4999.66    254.11 o 
   8  13   1     7514.27     6857.69    383.64 o 
  10  13   1     1250.10     1237.13     61.87 o 
  12  13   1     1512.55     1496.39     73.80 o 
   1  14   1     1649.31     1776.38     99.05 o 
   3  14   1     4571.31     3721.83    166.71 o 
   5  14   1      296.89      248.57     46.01 o 
   7  14   1    12895.12    12075.09    253.99 o 
   9  14   1    21685.67    22167.83    381.36 o 
  11  14   1     5278.47     5118.50    119.80 o 
  13  14   1     3993.65     4106.00    117.96 o 
   2  15   1     5706.90     5232.12    327.42 o 
   4  15   1     8245.40     7992.12    290.74 o 
   6  15   1     4042.56     4353.04    306.27 o 
   8  15   1     5554.36     5092.19    128.64 o 
  10  15   1     5657.93     5864.99    139.76 o 
  12  15   1     3436.81     3090.07    104.21 o 
  14  15   1     3432.97     3264.50    109.18 o 
   1  16   1     4978.62     5360.59    311.39 o 
   3  16   1     7611.56     6934.53    206.86 o 
   5  16   1     5232.04     5702.98    166.83 o 
   7  16   1      182.40      184.43     47.72 o 
   9  16   1    14678.68    15191.84    286.40 o 
  11  16   1     1452.33     1696.87     76.70 o 
  13  16   1     8539.27     8068.62    178.86 o 
  15  16   1     5829.09     5942.01    134.51 o 
   2  17   1     1863.32     1723.33    101.81 o 
   4  17   1     4127.50     4072.68    145.07 o 
   6  17   1     6772.00     7128.15    221.39 o 
   8  17   1     8286.56     8670.10    185.54 o 
  10  17   1    14400.25    14892.67    300.16 o 
  12  17   1     3008.69     3168.42    119.79 o 
  14  17   1      273.18      175.38     53.45 o 
  16  17   1      704.99      683.58     77.09 o 
   1  18   1      672.08      549.58     74.50 o 
   3  18   1     9640.69     9596.36    228.20 o 
   5  18   1     3510.18     3486.90    126.64 o 
   7  18   1      241.51      348.50     49.64 o 
   9  18   1     4203.85     4108.58    123.29 o 
  11  18   1     4484.50     4403.96    134.60 o 
  13  18   1     4015.56     3854.12    129.65 o 
  15  18   1     6897.05     7313.74    209.86 o 
  17  18   1     3380.18     3119.42    121.85 o 
   2  19   1     4300.34     4550.68    152.56 o 
   4  19   1     1002.98      979.85     71.05 o 
   6  19   1      221.93      217.71     53.88 o 
   8  19   1     3306.65     3543.33    111.25 o 
  10  19   1     1646.05     1855.42    109.30 o 
  12  19   1      511.35      695.46     90.06 o 
  14  19   1     2307.48     2135.10    100.59 o 
  16  19   1      505.56      436.05     62.25 o 
   1  20   1     1258.49     1106.96     97.34 o 
   3  20   1     4593.00     4897.31    147.20 o 
   5  20   1      922.91      733.98     64.61 o 
   7  20   1     1682.46     1739.85     84.57 o 
   9  20   1      817.52     1058.74     68.10 o 
  11  20   1     3681.79     3475.20    108.94 o 
  13  20   1      159.38      208.50     59.55 o 
  15  20   1     1013.62     1092.88     83.70 o 
   2  21   1     2904.58     2913.40    144.67 o 
   4  21   1     1141.15     1229.86     78.78 o 
   6  21   1        0.11       -3.69     46.23 o 
   8  21   1     4919.61     4669.29    143.06 o 
  10  21   1       99.15       37.26     63.52 o 
  12  21   1      293.23      303.72     61.10 o 
  14  21   1     3817.66     3945.97    142.05 o 
   1  22   1     1058.11     1040.31     88.91 o 
   3  22   1      756.96      906.42    103.49 o 
   5  22   1     1104.51     1018.81    101.13 o 
   7  22   1     2296.26     2497.99     94.47 o 
   9  22   1     1313.67     1476.27     84.27 o 
  11  22   1     3706.75     3574.44    239.27 o 
  13  22   1      395.16      283.93     82.52 o 
   2  23   1      690.87      841.41     86.77 o 
   4  23   1     2541.50     2728.50    119.65 o 
   6  23   1      121.04      194.17     67.95 o 
   8  23   1     1303.63     1006.55     91.22 o 
  10  23   1      221.00      123.67     66.05 o 
   1  24   1      809.44      729.24    105.49 o 
   3  24   1        6.19      -63.08     63.26 o 
   5  24   1      245.56      292.75     60.73 o 
   7  24   1     1890.65     1902.73    141.00 o 
   9  24   1       24.49        0.00    141.46 o 
   2  25   1      627.26      463.68     86.00 o 
   4  25   1      697.35      754.45    110.02 o 
   1   1   2     9414.07     6745.31    252.80 o 
   0   2   2     4111.21     6142.76    404.73 o 
   1   3   2    41699.13    41910.12   1217.42 o 
   0   4   2   202170.69   254776.55  12519.17 o 
   1   5   2     5121.50     5807.70    314.35 o 
   3   5   2    13042.70    14185.45    493.74 o 
   5   5   2    50153.42    51475.57   2522.70 o 
   2   6   2    94401.70   100341.99   4731.04 o 
   4   6   2    15467.46    14138.33    413.98 o 
   1   7   2    26442.20    28873.47   1422.45 o 
   3   7   2     7730.06     6397.12    330.07 o 
   5   7   2    44064.43    47553.17   1331.28 o 
   7   7   2    29314.74    27875.40   1398.88 o 
   2   8   2     6999.36     6255.66    330.07 o 
   4   8   2    15018.73    14996.40    426.79 o 
   6   8   2    20399.63    22857.83    815.47 o 
   1   9   2    14692.41    12621.34    636.57 o 
   3   9   2    38247.61    44455.51   1448.83 o 
   5   9   2     1658.83     1628.22    231.84 o 
   7   9   2      444.94      282.92     78.59 o 
   9   9   2      927.48      950.92    125.74 o 
   0  10   2     3395.32     3017.80    196.47 o 
   2  10   2     3600.05     4251.05    180.54 o 
   4  10   2    12641.41    10855.80    719.09 o 
   6  10   2    32547.58    33486.69   1155.69 o 
   8  10   2     3828.62     2899.92    227.91 o 
   1  11   2     6605.59     5257.58    306.50 o 
   3  11   2    30594.19    29596.49   1383.16 o 
   5  11   2     3651.31     4255.14    202.32 o 
   7  11   2       45.61      275.06     94.31 o 
   9  11   2     8782.86     8362.09    267.39 o 
  11  11   2     4345.38     4330.19    237.09 o 
   0  12   2     4246.04     4825.34    282.92 o 
   2  12   2     7023.38     7198.72    408.66 o 
   4  12   2     1470.55     1553.41    235.77 o 
   6  12   2     6621.53     5850.39    242.81 o 
   8  12   2     3141.32     2913.90    138.53 o 
  10  12   2     1037.69     1444.47    100.52 o 
   1  13   2      271.18      306.50    102.17 o 
   3  13   2      660.80      639.86     63.34 o 
   5  13   2     3082.62     2854.93    170.93 o 
   7  13   2     2800.83     3066.10    106.22 o 
   9  13   2      605.42      683.24     66.63 o 
  11  13   2     2818.66     2902.47    101.20 o 
  13  13   2     8487.66     8759.70    266.07 o 
   0  14   2    11232.18    11489.66    589.41 o 
   2  14   2     2341.80     2195.19    235.85 o 
   4  14   2     1515.42     1686.63    188.61 o 
   6  14   2     5269.75     5312.91    152.79 o 
   8  14   2      213.87      252.77     57.45 o 
  10  14   2      487.39      600.11     57.90 o 
  12  14   2     3801.30     3699.60    105.77 o 
   1  15   2     1872.45     1619.02    130.50 o 
   3  15   2     2795.89     3046.68    286.85 o 
   5  15   2     2989.61     2760.19    259.74 o 
   7  15   2     4581.58     4458.93    140.83 o 
   9  15   2      609.45      684.22     56.37 o 
  11  15   2     1475.10     1697.13     76.35 o 
  13  15   2      873.91      972.81     66.20 o 
  15  15   2     1155.13     1311.20    102.43 o 
   0  16   2     7914.60     8179.35    337.93 o 
   2  16   2     2678.68     2619.90    220.05 o 
   4  16   2      755.66      774.32     84.11 o 
   6  16   2     1162.95     1134.00     95.07 o 
   8  16   2      119.05      186.93     54.20 o 
  10  16   2      651.87      668.12     66.46 o 
  12  16   2      975.59      862.95     61.09 o 
  14  16   2     1032.24     1004.27     66.76 o 
   1  17   2       53.31       70.16     72.11 o 
   3  17   2      564.65      587.42     70.57 o 
   5  17   2     2436.52     2162.16    115.67 o 
   7  17   2     1781.52     1944.82     91.88 o 
   9  17   2     1749.78     1875.21     89.56 o 
  11  17   2      598.77      588.32     64.40 o 
  13  17   2      382.52      383.80     65.47 o 
  15  17   2      258.53      172.94     52.72 o 
  17  17   2       81.31       57.63    204.33 o 
   0  18   2     3577.87     3795.83    314.35 o 
   2  18   2      432.00      472.42     75.12 o 
   4  18   2     1303.36     1188.49     92.03 o 
   6  18   2      889.60      966.16     79.15 o 
   8  18   2     1646.90     1602.87     78.55 o 
  10  18   2     4670.88     4727.36    137.64 o 
  12  18   2     1477.34     1693.47     80.73 o 
  14  18   2     3232.69     3367.20    116.43 o 
  16  18   2      507.89      665.48     71.28 o 
   1  19   2     6339.27     6392.74    280.18 o 
   3  19   2     4551.95     4632.16    157.09 o 
   5  19   2      787.55      766.90     66.13 o 
   7  19   2     2748.87     2630.54     97.18 o 
   9  19   2     1174.77     1105.53     82.69 o 
  11  19   2      128.57      253.35     50.24 o 
  13  19   2      156.45      143.57     49.30 o 
  15  19   2      203.33      169.04     53.71 o 
  17  19   2      708.97      790.53     78.25 o 
   0  20   2     3066.45     3154.94    249.05 o 
   2  20   2     2360.46     2384.52    112.78 o 
   4  20   2     2954.79     2823.55    148.17 o 
   6  20   2     2267.45     2107.21     93.34 o 
   8  20   2     1690.98     1694.83    102.20 o 
  10  20   2     1365.97     1287.04     80.90 o 
  12  20   2       67.19       24.14     52.25 o 
  14  20   2     1475.54     1476.80     81.46 o 
  16  20   2      351.98      447.96     94.31 o 
   1  21   2     3717.21     3985.27    168.63 o 
   3  21   2     1048.53     1062.22    103.28 o 
   5  21   2      429.94      296.91     58.28 o 
   7  21   2      805.26      868.29     65.41 o 
   9  21   2      209.62      239.55     49.36 o 
  11  21   2       14.06      -55.41     55.41 o 
  13  21   2      174.97      134.72     68.62 o 
  15  21   2      197.99      180.75     70.73 o 
   0  22   2     1793.77     1678.89    184.68 o 
   2  22   2     1614.49     1566.50    107.92 o 
   4  22   2     2653.31     2643.14    104.65 o 
   6  22   2     2273.84     2582.03    100.99 o 
   8  22   2     3842.71     4034.75    143.34 o 
  10  22   2       45.81      -21.61     51.89 o 
  12  22   2      205.75      151.27     61.69 o 
   1  23   2     1782.19     1959.06    127.90 o 
   3  23   2     1042.75     1049.66     83.31 o 
   5  23   2     2788.33     2894.74    107.41 o 
   7  23   2     1220.39     1248.42    173.01 o 
   9  23   2      711.58      608.46     58.00 o 
  11  23   2     1679.85     1462.10    172.90 o 
   0  24   2      203.77      196.47    153.25 o 
   2  24   2      548.45      713.36     84.14 o 
   4  24   2      382.56      297.42     64.93 o 
   6  24   2      515.57      471.43     76.86 o 
   8  24   2      950.82     1186.69    196.47 o 
   1  25   2       95.14       61.06     71.60 o 
   3  25   2      205.63      204.33     82.52 o 
   5  25   2       88.17       94.31     62.87 o 
   1   2   3    10322.60    11754.08    304.60 o 
   4   5   3     4640.08     5831.28    306.50 o 
   1   6   3    26965.12    29486.46   1430.31 o 
   3   6   3     1492.16     2334.08    141.46 o 
   5   6   3     1807.20     2105.73     97.13 o 
   2   7   3     9371.85     9666.40    502.97 o 
   6   7   3     3505.08     4031.60    235.77 o 
   1   8   3     9778.39    11788.30    581.56 o 
   5   8   3     5781.25     8377.55    440.10 o 
   2   9   3    23497.92    24755.43   1139.54 o 
   4   9   3     5657.37     5548.36    306.50 o 
   6   9   3     6078.71     7293.03    392.94 o 
   1  10   3     5668.82     6310.67    369.37 o 
   3  10   3    22620.41    25580.61   1170.97 o 
   5  10   3     3159.00     3977.60    183.13 o 
   7  10   3    12949.55    12385.57    636.57 o 
   9  10   3    10243.88    10405.14    542.26 o 
   2  11   3     9397.87     9359.91    487.25 o 
   4  11   3     8931.41     9741.13    382.35 o 
   6  11   3     6311.96     6562.15    385.08 o 
   8  11   3     3440.97     3516.52    174.45 o 
  10  11   3     5169.47     4854.77    149.08 o 
   3  12   3     3188.25     3379.31    243.62 o 
   5  12   3     2537.55     2492.41    334.00 o 
   7  12   3    16496.92    15117.20    530.47 o 
   9  12   3    19543.52    19861.67    472.29 o 
  11  12   3    16337.15    15100.02    294.39 o 
   2  13   3     2234.19     2397.86    147.18 o 
   4  13   3     4998.86     4223.86    163.22 o 
   6  13   3     5159.50     5123.23    301.76 o 
   8  13   3     2555.18     2523.47    111.84 o 
  10  13   3     1651.61     1856.44     84.80 o 
  12  13   3     5818.72     6169.09    142.33 o 
   1  14   3      598.01      831.26    133.60 o 
   3  14   3     1705.67     1632.91    124.94 o 
   5  14   3     3365.35     3237.67    177.78 o 
   7  14   3      332.06      520.43     65.08 o 
   9  14   3     1908.34     1902.16    115.79 o 
  11  14   3    18674.15    18605.44    355.03 o 
  13  14   3      545.49      439.84     49.69 o 
   2  15   3     2529.34     2236.59    152.74 o 
   4  15   3     4109.33     4143.86    259.34 o 
   6  15   3     1706.65     1758.74    101.84 o 
   8  15   3     6481.42     6114.94    194.68 o 
  10  15   3     4328.39     4102.42    194.12 o 
  12  15   3      994.96     1274.24     80.30 o 
  14  15   3     1400.31     1349.46     73.48 o 
   1  16   3     1118.28     1227.89    263.27 o 
   3  16   3     5927.11     6258.06    269.13 o 
   5  16   3     1683.04     1709.46    114.89 o 
   7  16   3      629.59      549.09     97.93 o 
   9  16   3      840.64      882.96     78.32 o 
  11  16   3     7165.63     7199.71    200.59 o 
  13  16   3      958.69      971.39     62.88 o 
  15  16   3     1188.51     1168.58     68.51 o 
   2  17   3      886.62      852.44    110.72 o 
   4  17   3      622.61      552.20    135.71 o 
   6  17   3      261.05      430.97     76.87 o 
   8  17   3     9127.95     9984.69    428.82 o 
  10  17   3      445.65      259.48     57.72 o 
  12  17   3      328.39      457.40     56.51 o 
  14  17   3       62.70      -42.45     56.27 o 
  16  17   3      465.01      424.38     66.83 o 
   1  18   3      631.68      696.02     85.97 o 
   3  18   3     2085.25     2075.10    112.93 o 
   5  18   3     2630.45     2388.30    125.91 o 
   7  18   3      507.95      608.69     71.08 o 
   9  18   3      208.28      192.63     54.09 o 
  11  18   3     2600.71     2755.65    110.71 o 
  13  18   3     1364.35     1442.15     72.88 o 
  15  18   3      594.26      530.98     69.34 o 
  17  18   3      206.91      123.66     58.54 o 
   2  19   3      205.42      149.99     63.60 o 
   4  19   3      969.08      799.39     81.35 o 
   6  19   3     2465.40     2216.73    106.01 o 
   8  19   3     6369.78     5950.39    230.79 o 
  10  19   3     3931.46     3841.93    140.79 o 
  12  19   3     2050.07     1959.61     83.00 o 
  14  19   3      142.06      263.82     61.86 o 
  16  19   3      207.83      224.08     56.18 o 
   1  20   3      516.19      551.70     76.63 o 
   3  20   3      458.73      397.23     63.46 o 
   5  20   3      822.73      813.91     68.19 o 
   7  20   3      951.28     1018.64     67.58 o 
   9  20   3     1893.07     2001.65     93.26 o 
  11  20   3     1502.78     1301.81     74.07 o 
  13  20   3     2678.45     2438.03    117.44 o 
  15  20   3     2019.83     1794.23    110.73 o 
   2  21   3      191.48      151.55     69.71 o 
   4  21   3      888.86     1005.27     73.32 o 
   6  21   3      177.60      216.88     50.22 o 
   8  21   3      632.99      646.57     62.85 o 
  10  21   3      605.61      678.09    134.99 o 
  12  21   3     2090.93     1857.36    100.44 o 
  14  21   3      317.15      374.13     65.69 o 
   1  22   3      149.54      272.74     74.35 o 
   3  22   3      453.82      531.36     68.29 o 
   5  22   3      176.42      153.49     51.11 o 
   7  22   3     2169.60     2412.69    113.62 o 
   9  22   3     2101.23     2086.74    108.55 o 
  11  22   3     1780.43     1560.16     93.93 o 
  13  22   3      410.51      275.06     86.45 o 
   2  23   3     1030.55     1023.37     82.31 o 
   4  23   3     1903.76     1830.91    113.61 o 
   6  23   3     1414.82     1591.38     99.79 o 
   8  23   3      813.04      919.24     82.99 o 
  10  23   3      642.78      610.06     91.55 o 
   1  24   3      190.09      167.43     67.02 o 
   3  24   3      121.99      197.70     60.21 o 
   5  24   3      941.79     1024.37    145.12 o 
   7  24   3     2089.15     1850.74    102.50 o 
   2  25   3      141.49       30.23     71.60 o 
   4  25   3      510.22      565.84     86.45 o 
   0   0   4    65080.14    38280.53   1917.56 o 
   0   2   4   466143.94   437187.59  15793.16 o 
   2   2   4   173348.34   155456.22   7984.61 o 
   1   3   4   189582.56   192047.08   9493.51 o 
   5   7   4    25229.72    28621.99   1422.45 o 
   4   8   4    92111.36    84231.32   3929.43 o 
   3   9   4     3851.63     4023.74    243.62 o 
   5   9   4    36131.59    31780.80   1070.55 o 
   2  10   4    87991.88    86706.86   3898.00 o 
   4  10   4     8749.76     7740.98    432.24 o 
   6  10   4    10975.34    11403.21    542.26 o 
   8  10   4     1472.67     1453.89    165.04 o 
  10  10   4    39359.84    38509.95   1230.13 o 
   1  11   4    16674.43    17328.80    825.18 o 
   3  11   4    27547.92    24362.48   1131.68 o 
   5  11   4   122976.63   121804.55   5320.45 o 
   7  11   4    92471.05    85530.05   2682.70 o 
   9  11   4     8806.99     7294.96    212.08 o 
   2  12   4    69553.81    60914.07   2742.74 o 
   4  12   4    33519.52    32593.05   1038.99 o 
   6  12   4      753.00      713.04    106.09 o 
   8  12   4    10133.61     9285.77    298.67 o 
  10  12   4    40202.99    37803.60    769.11 o 
  12  12   4    10605.33    11608.84    576.39 o 
   1  13   4     6924.43     7153.35    277.69 o 
   3  13   4     5555.25     3464.90    148.17 o 
   5  13   4    57498.71    54292.89   1405.88 o 
   7  13   4    32393.96    29396.49   1114.10 o 
   9  13   4     8554.54     8140.16    321.02 o 
  11  13   4     3685.10     3773.80    110.36 o 
   0  14   4    27057.16    25879.24   1131.68 o 
   2  14   4    11363.14     9949.11    369.51 o 
   4  14   4     4446.09     5160.57    393.33 o 
   6  14   4     8450.20     9248.96    349.57 o 
   8  14   4     2405.63     2639.65    142.93 o 
  10  14   4    16213.57    15361.17    348.20 o 
  12  14   4     7093.45     7328.22    159.87 o 
  14  14   4     4981.67     4531.02    152.47 o 
   1  15   4     1526.80     1695.52    161.11 o 
   3  15   4      606.66      583.59     94.31 o 
   5  15   4    17707.13    17769.78    501.70 o 
   7  15   4     6288.36     6382.17    231.31 o 
   9  15   4      169.57      200.14     59.49 o 
  11  15   4     2365.71     2486.27    117.74 o 
  13  15   4     2174.00     2285.66     83.74 o 
   0  16   4      205.43       62.87     94.31 o 
   2  16   4       42.26      153.98     74.87 o 
   4  16   4     3407.28     3044.82    186.10 o 
   6  16   4    13134.32    13282.02    448.14 o 
   8  16   4      773.18      708.08     90.52 o 
  10  16   4     4671.89     4688.89    244.70 o 
  12  16   4       47.36       59.00     44.18 o 
  14  16   4      137.03      112.75     44.73 o 
  16  16   4     1227.22     1088.33    106.24 o 
   1  17   4    22942.71    22299.64    736.17 o 
   3  17   4    12130.73    11608.19    438.59 o 
   5  17   4     2479.27     2007.16    160.41 o 
   7  17   4      826.91      879.55    109.48 o 
   9  17   4     5671.31     5320.56    171.26 o 
  11  17   4     7996.15     8035.18    205.02 o 
  13  17   4     3146.87     3139.21    106.91 o 
  15  17   4      780.86      644.20     78.27 o 
   0  18   4    10841.34    10750.93    565.84 o 
   2  18   4     6111.56     6748.21    294.37 o 
   4  18   4    13136.85    12954.93    391.70 o 
   6  18   4    28836.46    28844.59    868.15 o 
   8  18   4    19596.99    20111.61    557.33 o 
  10  18   4     5969.22     5605.50    157.33 o 
  12  18   4     1061.47      959.15     70.67 o 
  14  18   4     1719.52     1783.76     93.29 o 
  16  18   4     1684.55     1635.43     90.37 o 
   1  19   4    21663.54    21673.93    750.14 o 
   3  19   4    14826.22    14884.94    380.13 o 
   5  19   4     7424.72     7790.13    238.65 o 
   7  19   4     4145.72     4327.73    160.47 o 
   9  19   4     5915.23     6113.34    195.52 o 
  11  19   4     7797.60     8564.29    281.31 o 
  13  19   4     6486.78     6581.52    181.65 o 
  15  19   4     1754.43     1647.87    108.70 o 
  17  19   4      197.36      220.05     94.31 o 
   0  20   4     8950.03     9655.99    451.88 o 
   2  20   4     6575.23     7081.03    249.47 o 
   4  20   4     9218.58     9552.68    332.01 o 
   6  20   4     7314.09     7461.91    249.11 o 
   8  20   4     2696.44     3101.66    114.32 o 
  10  20   4      889.14     1013.17     73.44 o 
  12  20   4      117.61      244.45     59.93 o 
  14  20   4      975.84      987.23     85.94 o 
  16  20   4      730.19      683.72    110.02 o 
   1  21   4      540.21      785.87     83.28 o 
   3  21   4      688.53      685.51     74.68 o 
   5  21   4      232.71      264.97     56.79 o 
   7  21   4      801.07      914.72     70.40 o 
   9  21   4      616.36      625.80     72.72 o 
  11  21   4      248.25      388.65     64.60 o 
  13  21   4      128.93      133.21     65.41 o 
   0  22   4     3609.59     4017.61    282.92 o 
   2  22   4     3627.41     3609.84    139.41 o 
   4  22   4     1496.35     1398.61     86.03 o 
   6  22   4      985.74     1155.63     88.24 o 
   8  22   4     1070.07     1071.30     83.05 o 
  10  22   4     2186.76     2223.77    106.52 o 
  12  22   4     3630.46     3457.95    178.75 o 
   1  23   4     2633.80     2776.02    127.49 o 
   3  23   4     4437.67     4647.06    173.97 o 
   5  23   4     5314.75     5274.47    153.61 o 
   7  23   4     6743.80     6630.75    223.80 o 
   9  23   4     5366.34     5380.19    249.33 o 
  11  23   4     1207.35     1045.23    110.02 o 
   0  24   4     7287.39     7832.67    534.40 o 
   2  24   4     4203.80     4145.32    289.95 o 
   4  24   4     3137.40     3316.38    149.60 o 
   6  24   4     2735.21     2607.09    126.44 o 
   8  24   4     1608.90     1776.10    220.05 o 
   1  25   4     1974.75     2192.62    188.61 o 
   3  25   4     2157.25     2161.19    188.61 o 
   1   2   5     4994.35     5777.51    184.48 o 
   2   3   5    10083.80     9955.16    375.07 o 
   1   4   5     6540.68     8023.90    416.52 o 
   3   4   5    44558.91    48764.26   2279.07 o 
   3   8   5    43039.91    37950.46   1783.96 o 
   2   9   5    14916.55    15269.78    754.45 o 
   4   9   5    48159.26    45274.92   2090.46 o 
   1  10   5    16466.76    16841.55    817.32 o 
   3  10   5    25553.68    22955.74   1060.95 o 
   5  10   5     4932.34     4754.61    290.78 o 
   7  10   5    20048.29    20291.59    943.06 o 
   9  10   5    20575.94    19992.95    950.92 o 
   2  11   5    28240.58    27608.20   1312.43 o 
   4  11   5    33662.33    33879.57   1579.63 o 
   6  11   5     1436.37     2129.75    188.61 o 
   8  11   5     2619.16     3143.55    243.62 o 
  10  11   5     6718.91     6688.90    329.96 o 
   1  12   5     6057.26     5941.30    345.79 o 
   3  12   5     3118.30     3315.84    169.42 o 
   5  12   5     8758.03     9401.64    335.34 o 
   7  12   5    13704.42    14221.44    707.30 o 
   9  12   5    15705.54    14996.92    375.84 o 
  11  12   5     4022.21     4512.29    144.10 o 
   2  13   5    12623.33    13112.13    640.50 o 
   4  13   5    18635.87    18452.18    501.80 o 
   6  13   5     8414.41     8256.03    554.05 o 
   8  13   5    12872.75    12598.75    498.05 o 
  10  13   5    18364.71    18984.48    417.54 o 
  12  13   5     1314.91     1191.00     73.01 o 
   1  14   5     6907.93     6822.13    687.65 o 
   3  14   5     9735.59     8672.11    675.86 o 
   5  14   5    17115.03    17378.73    489.54 o 
   7  14   5     2956.15     3057.10    185.60 o 
   9  14   5     8057.67     8088.28    236.10 o 
  11  14   5     6590.43     6052.15    179.12 o 
  13  14   5     3820.48     3139.22    115.44 o 
   2  15   5     7405.23     7667.17    436.17 o 
   4  15   5     3222.98     2928.89    177.57 o 
   6  15   5     5605.72     5605.53    263.57 o 
   8  15   5     8911.46     9044.33    367.05 o 
  10  15   5     2867.81     2555.10    113.27 o 
  12  15   5     3856.32     3836.02    167.53 o 
  14  15   5     3738.90     3877.51    105.15 o 
   1  16   5     1734.35     2248.61    153.25 o 
   3  16   5    10068.76    10372.01    385.47 o 
   5  16   5    11426.82    11857.31    444.46 o 
   7  16   5     1294.81     1273.92    109.98 o 
   9  16   5     7138.14     7739.25    269.51 o 
  11  16   5     6347.35     6570.87    173.74 o 
  13  16   5     6206.38     6308.08    154.80 o 
  15  16   5     2854.60     2776.46    101.58 o 
   2  17   5    13635.88    12848.94    471.47 o 
   4  17   5     8757.99     8993.14    361.21 o 
   6  17   5     3151.50     3159.95    196.75 o 
   8  17   5    10413.26    11731.91    444.46 o 
  10  17   5     4112.75     4764.02    200.78 o 
  12  17   5      376.73      513.88     56.93 o 
  14  17   5     3545.65     3365.74    107.99 o 
  16  17   5     4743.58     4692.07    205.61 o 
   1  18   5      972.82     1247.59    377.23 o 
   3  18   5     5015.49     5847.38    261.18 o 
   5  18   5      962.51      871.75    103.59 o 
   7  18   5     2321.22     2107.82    166.43 o 
   9  18   5     5914.91     5920.16    190.04 o 
  11  18   5     2173.66     1777.16    100.89 o 
  13  18   5       93.63       69.05     46.92 o 
  15  18   5     1344.28     1366.87     84.60 o 
  17  18   5      272.47      212.88     58.54 o 
   2  19   5      634.25      716.09     92.19 o 
   4  19   5     1037.09      913.27    104.12 o 
   6  19   5      478.64      365.51    149.32 o 
   8  19   5     2445.13     2532.37    112.44 o 
  10  19   5     1282.29     1396.44    109.78 o 
  12  19   5     1084.25     1026.08     72.41 o 
  14  19   5      612.65      543.77     67.31 o 
  16  19   5     1190.25     1151.77    113.17 o 
   1  20   5     1330.98     1480.79    137.53 o 
   3  20   5     3471.66     3507.17    198.51 o 
   5  20   5     1603.76     1640.61    103.59 o 
   7  20   5      661.20      619.01     74.30 o 
   9  20   5     1176.01     1341.59     90.21 o 
  11  20   5      741.09      593.66     88.48 o 
  13  20   5     2222.10     2101.75    103.59 o 
  15  20   5     4738.39     4393.11    259.34 o 
   2  21   5     2214.28     2172.30    116.87 o 
   4  21   5     1706.34     1808.32     98.15 o 
   6  21   5     1049.38     1112.99     79.78 o 
   8  21   5     3512.86     3414.02    124.77 o 
  10  21   5     3748.32     3536.19    140.29 o 
  12  21   5     2199.02     2209.01    103.26 o 
  14  21   5      500.99      620.85    102.17 o 
   1  22   5      735.38      945.76     77.48 o 
   3  22   5     1775.29     1840.24     93.92 o 
   5  22   5       82.19      139.65     63.39 o 
   7  22   5     2587.46     2668.84    199.64 o 
   9  22   5     2795.46     2930.77    122.42 o 
  11  22   5      266.73      408.66     80.87 o 
   2  23   5     1964.61     1921.63     92.22 o 
   4  23   5     1237.42     1487.78    123.01 o 
   6  23   5      837.38     1044.47     92.44 o 
   8  23   5       57.52       74.10     56.57 o 
  10  23   5      302.04      308.87     71.24 o 
   1  24   5       78.97       57.92     74.87 o 
   3  24   5      403.77      396.29     78.59 o 
   5  24   5       62.49       41.80     58.10 o 
   7  24   5      492.75      415.85     74.66 o 
   1   3   6    18308.44    14625.35    754.45 o 
   3   3   6      128.00      557.98     86.45 o 
   2   4   6    94628.80    94636.45   4699.60 o 
   3   9   6    16929.33    18036.10    864.48 o 
   5   9   6    30188.95    29014.93   1351.72 o 
   4  10   6    13951.18    12613.48    660.14 o 
   6  10   6    25462.05    23089.35   1084.52 o 
   8  10   6      271.82      306.50    102.17 o 
   3  11   6     7349.71     7241.44    597.27 o 
   5  11   6     2064.77     1846.83    180.75 o 
   7  11   6     1285.40     1359.58    165.04 o 
   9  11   6      629.64      617.55     88.91 o 
  11  11   6    20414.89    19906.48    685.47 o 
   0  12   6     7014.72     6357.82    369.37 o 
   2  12   6    25807.44    25725.27    844.67 o 
   4  12   6    26987.89    22376.03    730.44 o 
   6  12   6    57459.50    56651.80   1773.13 o 
   8  12   6    19996.98    18071.79    764.17 o 
  10  12   6    16583.50    16472.46    416.22 o 
   1  13   6    82339.41    79112.43   2389.52 o 
   3  13   6    21126.62    20935.10    568.31 o 
   5  13   6     8435.66     8196.25    381.15 o 
   7  13   6    15368.15    16151.34    560.52 o 
   9  13   6     8658.58     8344.97    240.38 o 
  11  13   6    15305.78    15176.54    320.91 o 
  13  13   6     3542.30     3866.41    171.62 o 
   0  14   6     4555.20     5359.75    330.07 o 
   2  14   6     8796.71     8879.91    330.61 o 
   4  14   6    16305.21    14721.68    426.31 o 
   6  14   6    18356.40    19523.83    805.53 o 
   8  14   6     3714.89     3396.62    199.13 o 
  10  14   6      134.49      234.46     54.67 o 
  12  14   6     1181.99     1262.40     73.91 o 
   1  15   6     1914.10     2454.45    239.70 o 
   3  15   6     7048.41     8427.88    319.20 o 
   5  15   6     9130.09     8949.95    358.14 o 
   7  15   6     4781.94     5339.97    246.12 o 
   9  15   6     1371.34     1259.67    108.71 o 
  11  15   6     1249.18     1309.57     75.36 o 
  13  15   6     2587.32     2580.90     96.09 o 
  15  15   6      498.78      696.25     95.71 o 
   0  16   6    24605.65    23199.37   1084.52 o 
   2  16   6    10687.31    11499.16    683.72 o 
   4  16   6    11400.36    11299.06    825.18 o 
   6  16   6     8659.21     8055.34    487.25 o 
   8  16   6     3944.60     4387.36    190.78 o 
  10  16   6     3057.26     3443.15    152.88 o 
  12  16   6     4346.57     4511.99    179.83 o 
  14  16   6     2059.38     1686.58     74.02 o 
   1  17   6     1219.42     1248.03    127.45 o 
   3  17   6     7859.21     8332.21    333.28 o 
   5  17   6     9645.14     9807.86    542.26 o 
   7  17   6    12228.12    13002.50    477.81 o 
   9  17   6     4738.33     5534.71    249.88 o 
  11  17   6     2419.97     2352.35    113.49 o 
  13  17   6     2495.47     2196.51     88.86 o 
  15  17   6      787.17      859.62    106.29 o 
  17  17   6     3722.34     3732.96    243.62 o 
   0  18   6    15007.41    14876.83    754.45 o 
   2  18   6     7039.32     7442.42    311.20 o 
   4  18   6      287.11      325.10     88.39 o 
   6  18   6     1975.21     2273.97    730.87 o 
   8  18   6     1939.50     1810.00    152.14 o 
  10  18   6     3094.63     3537.40    151.35 o 
  12  18   6     3247.41     3237.79    126.35 o 
  14  18   6     3090.49     3147.46    123.75 o 
  16  18   6      830.36      848.78     87.34 o 
   1  19   6     1026.97      932.65    116.70 o 
   3  19   6     2447.08     2413.48    169.42 o 
   5  19   6     2469.94     2405.45    212.19 o 
   7  19   6     2381.39     2599.04    174.98 o 
   9  19   6      290.55      279.73     58.34 o 
  11  19   6       17.71       44.64     47.85 o 
  13  19   6      227.84      141.00     60.36 o 
  15  19   6       20.48       42.84     64.52 o 
   0  20   6      311.98      188.61    125.74 o 
   2  20   6      186.30      236.27     86.00 o 
   4  20   6      334.39      219.20     66.63 o 
   6  20   6     2518.98     1870.94    123.27 o 
   8  20   6       15.08      110.23     54.03 o 
  10  20   6      332.87      316.56     71.45 o 
  12  20   6      249.12      190.29     57.44 o 
  14  20   6     1052.86      949.14     83.27 o 
   1  21   6     1196.81     1050.59     95.07 o 
   3  21   6     1312.61     1144.16    119.64 o 
   5  21   6      506.77      366.49     94.15 o 
   7  21   6      150.93      157.49     51.73 o 
   9  21   6      286.31      475.78     70.34 o 
  11  21   6       88.74      135.56     82.81 o 
  13  21   6      488.99      463.67     94.31 o 
   0  22   6      137.02       75.98    122.87 o 
   2  22   6       77.74      180.35     59.55 o 
   4  22   6      697.05      842.59     85.26 o 
   6  22   6     1706.98     1368.94     90.65 o 
   8  22   6      163.81      219.94     62.86 o 
  10  22   6       37.39       27.33     51.31 o 
  12  22   6      464.86      416.52     78.59 o 
   1  23   6     1790.40     1774.71     87.09 o 
   3  23   6     1149.65     1230.47     75.40 o 
   5  23   6     1002.37     1058.14     91.43 o 
   7  23   6      451.75      512.60     80.07 o 
   9  23   6     1724.40     1566.76    117.70 o 
   0  24   6     2412.61     2349.80    204.33 o 
   2  24   6     1376.47     1521.42    103.08 o 
   4  24   6     1888.01     1767.35    144.70 o 
   6  24   6     2383.76     2231.92    235.77 o 
   4   9   7     3302.01     3190.70    212.19 o 
   5  10   7     3803.34     3229.99    235.77 o 
   7  10   7      320.25      172.90     94.31 o 
   9  10   7     1029.20     1147.39    157.18 o 
   2  11   7     1732.05     1996.15    196.47 o 
   4  11   7     2183.72     2467.68    204.33 o 
   6  11   7     3287.89     3583.64    251.48 o 
   8  11   7      846.93      800.95    105.58 o 
  10  11   7     1557.04     1887.43    144.16 o 
   1  12   7     3770.40     3969.19    286.85 o 
   3  12   7      976.67     1307.43    117.88 o 
   5  12   7     9232.22     8547.13    330.33 o 
   7  12   7      106.11      -15.72    102.17 o 
   9  12   7     3039.88     3481.48    247.55 o 
  11  12   7     3520.95     2991.32    121.81 o 
   2  13   7      798.40      771.91    102.69 o 
   4  13   7     4683.40     5053.25    314.35 o 
   6  13   7     4093.49     4193.04    213.89 o 
   8  13   7     2584.68     2336.33    168.88 o 
  10  13   7     1889.69     2080.90    110.26 o 
  12  13   7     1217.06     1500.26     78.85 o 
   1  14   7      793.62     1086.99    113.01 o 
   3  14   7      355.31      227.91     83.36 o 
   5  14   7     3339.28     3715.81    205.39 o 
   7  14   7      515.28      750.38    108.26 o 
   9  14   7     1781.33     1818.23    125.14 o 
  11  14   7       57.97      198.92     61.06 o 
  13  14   7     1695.72     1767.57     95.37 o 
   2  15   7     6631.17     7849.51    305.49 o 
   4  15   7     4596.62     4738.90    322.21 o 
   6  15   7     5027.41     5225.26    252.43 o 
   8  15   7      144.48      144.65     88.39 o 
  10  15   7      218.98      298.03     66.10 o 
  12  15   7     1069.45     1177.93     72.26 o 
  14  15   7      164.13      224.81     46.75 o 
   1  16   7      321.65      351.99     86.00 o 
   3  16   7     1827.64     2309.81    158.30 o 
   5  16   7     3154.51     2915.64    267.20 o 
   7  16   7      489.06      487.25    149.32 o 
   9  16   7      106.72      241.32     73.49 o 
  11  16   7      108.37       48.26     52.01 o 
  13  16   7      314.44      308.57     50.20 o 
  15  16   7      652.56      534.21     65.74 o 
   2  17   7     2990.33     2388.56    169.42 o 
   4  17   7     3493.25     4262.03    213.89 o 
   6  17   7      308.07      377.23    125.74 o 
   8  17   7        0.89      114.74     82.80 o 
  10  17   7     2873.35     2921.67    155.11 o 
  12  17   7     2523.78     2418.39    111.70 o 
  14  17   7     2748.44     2781.72    124.78 o 
  16  17   7     1267.69     1340.87    105.58 o 
   1  18   7      603.83      536.04     94.47 o 
   3  18   7      556.26      454.91     91.57 o 
   5  18   7     8442.34     8966.96    487.25 o 
   7  18   7     1968.01     2312.98    534.40 o 
   9  18   7     8552.20     8165.30    281.02 o 
  11  18   7     1510.12     1778.29    113.93 o 
  13  18   7     2406.33     2138.48    122.46 o 
  15  18   7     1627.26     1411.68    124.58 o 
   2  19   7     2937.56     3493.07    420.45 o 
   4  19   7     3796.40     3596.22    202.78 o 
   6  19   7     2216.15     1981.90    155.30 o 
   8  19   7     1455.87     1317.51    105.60 o 
  10  19   7      289.16      278.66     56.27 o 
  12  19   7     2492.24     2458.84    187.32 o 
  14  19   7     1066.87      950.02     76.23 o 
   1  20   7      604.26      818.81    110.72 o 
   3  20   7     1333.42     1510.80    109.98 o 
   5  20   7      734.15      725.15    105.58 o 
   7  20   7      384.23      254.85     67.07 o 
   9  20   7      562.89      439.95     75.69 o 
  11  20   7       22.26      -54.84     56.11 o 
  13  20   7      456.86      499.37     78.05 o 
   2  21   7     1593.40     1662.27    186.13 o 
   4  21   7      843.75      655.88    102.69 o 
   6  21   7     1483.21     1323.49    107.20 o 
   8  21   7       81.16      163.02     58.74 o 
  10  21   7      701.39      696.94     67.76 o 
  12  21   7      109.00       94.31    102.17 o 
   1  22   7      387.39      394.75     57.06 o 
   3  22   7      302.64      276.50     91.46 o 
   5  22   7     1608.63     1825.68    106.65 o 
   7  22   7      218.90       71.46     58.61 o 
   9  22   7      951.35      876.24     77.66 o 
  11  22   7      789.46      668.00     94.31 o 
   2  23   7      757.59      686.50    107.61 o 
   4  23   7       23.16      -24.60     59.67 o 
   6  23   7      518.05      573.51     71.60 o 
   8  23   7      584.04      760.84    106.09 o 
   3  24   7      286.34      400.80    110.02 o 
   6  10   8     9757.05     9925.75    502.97 o 
   8  10   8      993.00      872.33    149.32 o 
   1  11   8      229.80      121.81     77.80 o 
   7  11   8    19066.98    18224.71    864.48 o 
   9  11   8     7059.79     6631.16    742.66 o 
   0  12   8    37252.96    33376.60   1485.33 o 
   2  12   8    22430.27    22185.67    733.28 o 
   4  12   8    20436.85    21879.08    990.22 o 
   6  12   8     7098.72     7120.13    424.38 o 
   8  12   8     9814.57    10711.63    565.84 o 
  10  12   8     9021.11     8967.30    291.53 o 
  12  12   8    15759.83    15161.72    495.97 o 
   1  13   8    17912.51    18124.72    622.32 o 
   3  13   8    42173.38    40528.17   1831.12 o 
   5  13   8    55324.62    54045.41   2263.35 o 
   7  13   8    18680.16    17929.57    627.28 o 
   9  13   8     6627.20     7088.16    305.49 o 
  11  13   8      246.58      251.55     56.64 o 
   0  14   8    62120.68    62509.41   2640.58 o 
   2  14   8    23797.24    22860.93    772.43 o 
   4  14   8     3950.73     3905.86    298.64 o 
   6  14   8     4383.24     3764.40    290.78 o 
   8  14   8     2165.78     2015.94    163.86 o 
  10  14   8     1563.69     1345.98     98.69 o 
  12  14   8     6032.02     5859.32    155.82 o 
  14  14   8     4001.66     4086.76    159.87 o 
   1  15   8    11644.04    11611.70    416.78 o 
   3  15   8     9737.35     9388.73    829.11 o 
   5  15   8      363.09      628.71    149.32 o 
   7  15   8      788.48      864.48    157.18 o 
   9  15   8     1266.62     1163.00    106.59 o 
  11  15   8      362.27      440.97     70.64 o 
  13  15   8       47.21      153.43     46.71 o 
   0  16   8     9827.17    10043.63    550.12 o 
   2  16   8    14078.58    14354.67    497.15 o 
   4  16   8     2555.72     2106.18    227.91 o 
   6  16   8     6327.60     6829.35    416.52 o 
   8  16   8      839.19     1271.26    127.81 o 
  10  16   8      946.10      945.59     75.53 o 
  12  16   8      187.08      146.92     54.67 o 
  14  16   8       99.40      108.08     48.89 o 
  16  16   8      772.76      710.31    149.32 o 
   1  17   8     3163.39     2988.44    183.38 o 
   3  17   8     1782.02     2122.36    155.60 o 
   5  17   8      237.91      290.78    125.74 o 
   7  17   8     2324.78     2349.80    235.77 o 
   9  17   8     4651.48     4776.13    332.94 o 
  11  17   8     5819.40     5679.20    207.60 o 
  13  17   8     4215.88     4203.69    170.42 o 
  15  17   8     2836.77     2640.07    204.33 o 
   0  18   8     3414.53     2852.77    251.48 o 
   2  18   8     1152.58      959.02    113.82 o 
   4  18   8     4220.35     4039.46    298.64 o 
   6  18   8    10649.95    10727.35    589.41 o 
   8  18   8     3040.34     2888.43    183.38 o 
  10  18   8     1045.18     1182.07     99.24 o 
  12  18   8      681.93      634.26     78.70 o 
  14  18   8      430.41      346.57    135.41 o 
   1  19   8     3599.54     3294.19    290.78 o 
   3  19   8     1859.09     2235.50    158.30 o 
   5  19   8      500.64      560.70    101.80 o 
   7  19   8      507.22      488.99     94.47 o 
   9  19   8     1878.73     1585.15    111.16 o 
  11  19   8     1477.31     1568.25    106.87 o 
  13  19   8     1398.70     1521.17     96.43 o 
   0  20   8     2564.97     2719.17    251.48 o 
   2  20   8     1642.38     1383.40    133.02 o 
   4  20   8     1547.09     1504.12    133.02 o 
   6  20   8      744.04      986.32    108.26 o 
   8  20   8      507.97      380.87    104.59 o 
  10  20   8       73.65       76.57     58.61 o 
  12  20   8       23.61       25.77     53.78 o 
   1  21   8     2341.07     2139.79    149.73 o 
   3  21   8      639.92      734.97    102.69 o 
   5  21   8     1512.18     1633.70    130.50 o 
   7  21   8      375.54      384.09     68.96 o 
   9  21   8      344.20      375.78     65.03 o 
  11  21   8       17.28      -20.04     42.42 o 
   0  22   8      676.24      701.23    161.11 o 
   2  22   8     1143.06     1313.22     88.71 o 
   4  22   8     1209.22     1246.97    104.34 o 
   6  22   8      337.07      324.42     67.20 o 
   8  22   8      216.55      183.67     58.61 o 
  10  22   8      279.20      275.06     86.45 o 
   1  23   8       72.25       38.92     52.54 o 
   3  23   8      726.98      746.61     77.92 o 
   5  23   8      692.14      728.44     74.40 o 
   7  23   8     2228.41     2276.16    136.64 o 
   1  10   9     3164.27     2962.79    243.62 o 
   7  10   9     1803.18     2027.59    204.33 o 
   9  10   9     8136.87     8063.20    447.96 o 
   8  11   9    14868.27    13957.34    691.58 o 
  10  11   9     4214.29     3766.18    172.30 o 
   1  12   9     1856.67     1658.22    138.93 o 
   3  12   9    13020.41    12165.52    628.71 o 
   9  12   9     3333.98     3898.00    314.35 o 
  11  12   9     1870.14     2108.82    114.21 o 
   2  13   9     8684.33     8350.74    338.98 o 
   4  13   9    20986.88    21863.36   1005.93 o 
   6  13   9      826.85      927.35    165.04 o 
   8  13   9     5168.72     4668.17    345.79 o 
  10  13   9     4272.99     4549.02    165.92 o 
  12  13   9      402.31      432.74     58.50 o 
   1  14   9     1748.97     1820.01    141.62 o 
   3  14   9     8424.77     7819.57    455.81 o 
   5  14   9     2815.75     2915.64    267.20 o 
   7  14   9     2494.28     2617.00    251.48 o 
   9  14   9     7747.58     8691.91    495.11 o 
  11  14   9      218.50      304.65     68.68 o 
  13  14   9     1147.55     1242.06     73.88 o 
   2  15   9      244.18      -19.50    102.17 o 
   4  15   9     7869.77     8369.69    471.53 o 
   6  15   9     1507.12     1571.77    196.47 o 
   8  15   9     3049.38     2530.55    251.48 o 
  10  15   9     3529.34     3836.05    179.50 o 
  12  15   9     4149.77     3862.60    135.67 o 
  14  15   9     3069.07     3016.78    110.07 o 
   1  16   9     1092.41     1132.17    116.70 o 
   3  16   9     2469.57     2200.48    227.91 o 
   5  16   9     1066.96     1265.28    180.75 o 
   7  16   9    12930.63    12809.95    660.14 o 
   9  16   9     6676.04     6538.85    522.61 o 
  11  16   9     1020.05     1067.43     83.28 o 
  13  16   9     1852.08     1537.97     90.06 o 
  15  16   9     3099.92     3003.82    142.22 o 
   2  17   9     2638.40     2488.54    166.43 o 
   4  17   9    14332.23    14098.80    730.87 o 
   6  17   9       24.14       62.87    110.02 o 
   8  17   9     2080.97     1972.10    267.20 o 
  10  17   9     1595.28     1878.12    105.38 o 
  12  17   9     1540.39     1621.52    113.43 o 
  14  17   9      556.02      663.83     75.52 o 
   1  18   9     1363.71     1623.25    136.06 o 
   3  18   9     1859.49     1956.86    212.19 o 
   5  18   9     6908.60     6860.79    416.52 o 
   7  18   9     2888.90     2332.37    169.42 o 
   9  18   9      904.61     1164.44    129.98 o 
  11  18   9       85.17       33.30     62.23 o 
  13  18   9      656.34      562.99     86.39 o 
   2  19   9     1378.36     1172.60    119.38 o 
   4  19   9     1613.39     1634.64    196.47 o 
   6  19   9      499.11      306.50     88.91 o 
   8  19   9     2843.95     2596.51    167.84 o 
  10  19   9      130.78      125.74     63.41 o 
  12  19   9       30.08       13.62     73.60 o 
   1  20   9      139.32      129.93     82.80 o 
   3  20   9     1054.20      958.78    157.18 o 
   5  20   9     1656.09     1647.38    208.26 o 
   7  20   9     1129.75     1121.24    108.26 o 
   9  20   9     3302.08     2954.07    159.50 o 
  11  20   9     1916.95     1890.92    105.75 o 
   2  21   9     2090.49     2231.32    147.18 o 
   4  21   9     1141.35     1211.24    110.72 o 
   6  21   9      701.44      724.28     94.31 o 
   8  21   9     3421.17     3454.49    144.63 o 
  10  21   9      649.28      693.61     67.59 o 
   1  22   9       70.02       93.25     51.57 o 
   3  22   9     2686.40     2613.90    152.74 o 
   5  22   9     1436.79     1401.88     97.63 o 
   7  22   9       84.03      107.18     61.80 o 
   9  22   9     1129.10     1021.65    110.02 o 
   2  23   9      369.18      346.53    180.75 o 
   4  23   9       60.84      -66.50     78.59 o 
   6  23   9       20.14      117.88     62.87 o 
   1  11  10    56672.24    53349.14   1717.02 o 
  11  11  10    20998.90    20660.18    710.72 o 
   0  12  10     9055.17     8157.50    471.53 o 
   2  12  10     6148.01     5123.98    361.51 o 
  10  12  10      855.45     1045.23    180.75 o 
   1  13  10    16051.70    14234.76    514.01 o 
   3  13  10    14677.22    14955.42    730.87 o 
   5  13  10      310.75      330.07    141.46 o 
   7  13  10     1498.45     2066.88    227.91 o 
   9  13  10     3982.31     4259.50    322.21 o 
  11  13  10     7616.02     7565.62    266.67 o 
  13  13  10     6533.84     6800.82    241.15 o 
   0  14  10     1850.05     1131.68    172.90 o 
   2  14  10     1627.68     2239.78    220.05 o 
   4  14  10     2761.90     2137.61    227.91 o 
   6  14  10     5569.81     5241.86    345.79 o 
   8  14  10     5277.13     5807.70    377.23 o 
  10  14  10      904.31      848.77     95.07 o 
  12  14  10       46.38      122.74     63.52 o 
   1  15  10     4653.29     3852.10    278.99 o 
   3  15  10      703.01      943.06    157.18 o 
   5  15  10      815.70      801.60    157.18 o 
   7  15  10     1026.18      943.06    165.04 o 
   9  15  10      654.55      853.41    149.32 o 
  11  15  10      768.55      757.27     87.34 o 
  13  15  10      131.26      227.19     64.93 o 
  15  15  10      322.91      259.34    102.17 o 
   0  16  10     5527.74     6475.70    400.80 o 
   2  16  10     4405.52     4754.61    330.07 o 
   4  16  10      308.92      534.40    133.60 o 
   6  16  10     1792.61     1886.13    212.19 o 
   8  16  10       78.82       15.72    110.02 o 
  10  16  10     3377.19     3323.14    164.57 o 
  12  16  10     1636.32     2013.00    114.89 o 
  14  16  10      690.06      696.01     74.90 o 
   1  17  10     5430.84     4849.35    233.40 o 
   3  17  10     4487.48     5218.29    337.93 o 
   5  17  10    12882.55    13619.41    675.86 o 
   7  17  10     6304.81     7300.89    432.24 o 
   9  17  10     1488.39     1526.62    136.60 o 
  11  17  10      112.34       32.97     60.39 o 
  13  17  10      159.06      265.28     55.98 o 
   0  18  10     9440.78     8636.89    479.39 o 
   2  18  10     8030.53     8196.80    455.81 o 
   4  18  10     9148.25     9776.43    502.97 o 
   6  18  10     5243.31     4864.64    337.93 o 
   8  18  10     4167.03     4180.92    303.79 o 
  10  18  10     6245.80     6299.82    263.92 o 
  12  18  10     4734.33     4781.48    177.75 o 
  14  18  10     1217.79     1147.39    133.60 o 
   1  19  10     4554.80     4224.41    208.33 o 
   3  19  10     5198.88     5674.10    345.79 o 
   5  19  10    10424.85     9729.28    542.26 o 
   7  19  10     5405.22     6279.39    255.62 o 
   9  19  10     4321.97     4310.59    200.05 o 
  11  19  10     1220.29     1254.19    112.23 o 
  13  19  10      343.10      361.51    102.17 o 
   0  20  10     6704.69     6342.10    377.23 o 
   2  20  10     4023.81     3953.01    275.06 o 
   4  20  10     2204.23     2199.93    149.73 o 
   6  20  10      679.46      585.11     91.57 o 
   8  20  10     1017.86     1056.73    102.69 o 
  10  20  10      841.22     1157.31    145.85 o 
   1  21  10      146.38      235.77    117.88 o 
   3  21  10      268.74      333.60     80.43 o 
   5  21  10      317.35      215.97    110.02 o 
   7  21  10      486.30      481.49     66.93 o 
   9  21  10       13.59       11.96    132.40 o 
   0  22  10     1158.34     1249.56    149.32 o 
   2  22  10     1928.39     2005.63    102.78 o 
   4  22  10     1494.82     1661.26    143.35 o 
   6  22  10     3303.65     2998.49    160.50 o 
   1  12  11     1742.66     2051.16    212.19 o 
   3  12  11    13391.76    13776.59    707.30 o 
  11  12  11     4707.78     4463.84    322.21 o 
   2  13  11     1416.60     1312.43    180.75 o 
   4  13  11     1807.57     1831.12    220.05 o 
   6  13  11      289.95      165.04    125.74 o 
   8  13  11      419.83      573.70    157.18 o 
  10  13  11     1974.18     2399.52    143.50 o 
  12  13  11     2389.96     2503.18    140.51 o 
   1  14  11      394.78      525.62     97.13 o 
   3  14  11     2696.06     3119.97    259.34 o 
   5  14  11     1407.06     1422.45    196.47 o 
   7  14  11     4959.15     5862.71    377.23 o 
   9  14  11     2658.54     2820.70    191.66 o 
  11  14  11      857.98      807.53    123.65 o 
  13  14  11      985.21      981.52     89.16 o 
   2  15  11     3810.36     3536.49    290.78 o 
   4  15  11     5195.85     6106.34    385.08 o 
   6  15  11        4.84       47.15    110.02 o 
   8  15  11      693.05     1100.24    172.90 o 
  10  15  11     3718.30     4086.78    283.45 o 
  12  15  11     1572.91     1588.39    105.81 o 
  14  15  11     2633.45     2443.90    147.18 o 
   1  16  11      590.80      510.36     91.57 o 
   3  16  11     3063.39     2907.78    259.34 o 
   5  16  11       16.16      -39.29    110.02 o 
   7  16  11     2433.18     2593.43    251.48 o 
   9  16  11     1760.55     2016.65    127.76 o 
  11  16  11     1196.76     1421.96    129.55 o 
  13  16  11      102.61       52.08     68.91 o 
   2  17  11      363.29      479.39    125.74 o 
   4  17  11     1016.52      998.08    165.04 o 
   6  17  11      525.74      479.39    133.60 o 
   8  17  11      418.82      511.68    107.64 o 
  10  17  11      759.66      703.04     78.06 o 
  12  17  11      555.63      543.87     62.22 o 
   1  18  11      598.39      495.11    133.60 o 
   3  18  11      527.00      518.69    133.60 o 
   5  18  11      360.93      345.79    133.60 o 
   7  18  11      550.22      782.02    108.26 o 
   9  18  11      428.43      650.95    104.05 o 
  11  18  11     1300.20     1333.70     77.78 o 
  13  18  11      415.37      487.25    110.02 o 
   2  19  11     2251.87     2601.28    227.91 o 
   4  19  11     3768.96     4597.44    298.64 o 
   6  19  11      404.26      440.12     88.39 o 
   8  19  11     1155.77     1224.90    111.14 o 
  10  19  11       35.46       79.08     57.52 o 
   1  20  11       71.28      117.88    110.02 o 
   3  20  11       32.42       62.87    102.17 o 
   5  20  11     1170.40     1017.53    102.69 o 
   7  20  11     1762.91     1765.79    127.81 o 
   9  20  11     1357.15     1548.03    114.81 o 
   2  21  11      278.70      429.70     80.43 o 
   4  21  11      335.37      385.04    121.81 o 
   6  21  11       47.42       58.43     63.73 o 
   8  21  11      840.31      884.14     83.36 o 
   1  22  11      111.15       34.17     63.73 o 
   3  22  11      710.15      801.60    117.88 o 
   5  22  11      393.67      416.52     86.45 o 
   1  11  12      530.62      628.71    157.18 o 
   0  12  12     5340.67     4581.72    330.07 o 
   2  12  12      311.05      322.21    133.60 o 
   4  12  12     1339.91     1406.74    196.47 o 
  10  12  12     3057.40     3151.41    267.20 o 
  12  12  12      260.37      400.80    141.46 o 
   1  13  12      765.48      927.35    157.18 o 
   3  13  12     2402.72     2302.65    235.77 o 
   5  13  12     2177.58     1414.60    196.47 o 
   7  13  12     2235.24     2137.61    235.77 o 
   9  13  12      576.21      581.56    157.18 o 
  11  13  12      867.11     1034.17    122.26 o 
   0  14  12     1939.36     1673.94    196.47 o 
   2  14  12      271.66      298.64    125.74 o 
   4  14  12     2212.22     2522.70    251.48 o 
   6  14  12     1148.27      935.21    165.04 o 
   8  14  12     2046.52     2396.95    243.62 o 
  10  14  12      761.15      615.63    110.72 o 
  12  14  12      232.65      183.37     68.06 o 
  14  14  12     2572.43     2192.62    196.47 o 
   1  15  12     6125.95     5823.42    361.51 o 
   3  15  12      214.62      330.07    117.88 o 
   5  15  12     2428.00     1791.82    212.19 o 
   7  15  12      648.37      770.17    157.18 o 
   9  15  12      459.88      484.55    108.65 o 
  11  15  12       96.62      190.81     66.44 o 
  13  15  12      348.26      434.15     80.43 o 
   0  16  12     1381.12     1367.44    180.75 o 
   2  16  12      205.21      204.33    117.88 o 
   4  16  12     3297.70     2939.22    259.34 o 
   6  16  12     1222.21     1257.42    180.75 o 
   8  16  12     1259.36     1422.01    216.83 o 
  10  16  12     2319.13     2526.27    158.30 o 
  12  16  12      107.18       76.04     57.35 o 
  14  16  12      356.40      455.81     78.59 o 
   1  17  12      848.99      683.72    141.46 o 
   3  17  12      299.49      165.04    117.88 o 
   5  17  12      491.37      447.96    133.60 o 
   7  17  12      908.33      778.03    149.32 o 
   9  17  12      117.57      -39.90    161.11 o 
  11  17  12      230.88      283.56     61.90 o 
  13  17  12      998.29     1273.14    125.74 o 
   2  18  12      429.52      369.37    117.88 o 
   4  18  12       11.16       47.15    110.02 o 
   6  18  12     2094.03     1878.27    196.47 o 
   8  18  12     2249.21     2103.49    144.48 o 
  10  18  12      226.55      233.83     65.29 o 
   1  19  12     2296.42     2114.03    196.47 o 
   3  19  12      508.95      612.99    125.74 o 
   5  19  12     2475.21     2373.38    152.74 o 
   7  19  12      521.37      316.89    176.82 o 
   9  19  12      304.93      464.87     77.80 o 
   2  20  12     2708.13     2742.74    212.19 o 
   4  20  12     1704.95     1580.50    121.88 o 
   6  20  12      919.53      965.17    110.02 o 
   8  20  12     1348.29     1595.35    157.18 o 
   3  21  12       23.93      -86.45     86.45 o 
   5  21  12      848.48     1092.38    133.60 o 
   1  12  13     1719.48     1375.30    188.61 o 
   3  12  13     3695.51     4015.88    306.50 o 
  11  12  13     1188.22     1485.33    204.33 o 
   2  13  13      447.26      612.99    149.32 o 
   4  13  13      463.47      628.71    157.18 o 
   6  13  13      367.74      369.37    149.32 o 
   8  13  13     1760.52     1791.82    220.05 o 
  10  13  13     2376.29     2442.02    168.88 o 
  12  13  13      963.92     1170.90    125.74 o 
   1  14  13        8.99       -7.86    117.88 o 
   3  14  13     1206.48     1076.66    165.04 o 
   5  14  13     2313.83     2648.44    251.48 o 
   7  14  13     2289.77     2208.34    235.77 o 
   9  14  13      966.28      950.66    122.26 o 
  11  14  13     4110.38     4291.15    172.30 o 
  13  14  13     1019.45     1272.65    108.26 o 
   2  15  13     1491.77     1634.64    196.47 o 
   4  15  13      793.17      715.16    149.32 o 
   6  15  13       33.59      133.60    117.88 o 
   8  15  13     2435.63     2231.92    235.77 o 
  10  15  13      992.45     1181.30    133.60 o 
  12  15  13     1474.82     1564.55    122.26 o 
  14  15  13     2789.07     2658.18    127.81 o 
   1  16  13      793.36      950.92    157.18 o 
   3  16  13     1315.39     1060.95    157.18 o 
   5  16  13      984.30     1280.99    172.90 o 
   7  16  13     1968.71     2357.66    227.91 o 
   9  16  13     1677.30     1549.65    149.32 o 
  11  16  13     3483.20     3554.72    142.12 o 
  13  16  13      104.81      157.18     70.73 o 
   2  17  13     1696.48     1618.93    188.61 o 
   4  17  13     1826.43     1831.12    196.47 o 
   6  17  13     1394.04     1438.17    172.90 o 
   8  17  13     1173.05     1171.18    111.14 o 
  10  17  13      715.38      749.90     97.10 o 
   3  18  13      610.42      526.54    125.74 o 
   5  18  13       83.53      196.47    110.02 o 
   7  18  13     1586.52     1614.53    124.94 o 
   9  18  13     1790.42     1745.23    116.30 o 
   2  19  13     1041.86      738.73    133.60 o 
   4  19  13       97.38      133.60    102.17 o 
   6  19  13      261.25      297.64     74.87 o 
   8  19  13      401.62      275.06    102.17 o 
   3  20  13        9.26      243.62    102.17 o 
   5  20  13      190.27      227.91     94.31 o 
   7  20  13      354.21      408.66    102.17 o 
   2  21  13      170.03      110.02     70.73 o 
   2  12  14     7379.74     7544.51    455.81 o 
   4  12  14    28206.57    26680.85   1257.42 o 
   6  12  14    18164.71    18397.60    840.90 o 
   8  12  14    13738.03    14310.99    707.30 o 
  10  12  14     2049.43     1752.53    220.05 o 
   3  13  14     7565.26     7308.74    455.81 o 
   5  13  14     1951.51     1972.58    227.91 o 
   7  13  14     1852.29     2176.91    227.91 o 
   9  13  14     5640.02     5295.52    436.17 o 
  11  13  14     6270.30     6483.56    385.08 o 
  13  13  14     7880.23     7929.60    424.38 o 
   2  14  14     1177.07     1037.37    172.90 o 
   4  14  14     8815.57     8715.48    463.67 o 
   6  14  14     6084.53     6263.52    385.08 o 
   8  14  14     1827.51     1846.83    212.19 o 
  10  14  14      989.58      858.87    326.14 o 
  12  14  14      210.63      141.46     71.60 o 
   3  15  14      110.30      369.37    125.74 o 
   5  15  14     2463.95     2538.41    235.77 o 
   7  15  14     1005.83     1532.48    188.61 o 
   9  15  14      264.13      338.87    172.90 o 
  11  15  14      158.67      271.13     77.80 o 
   2  16  14     6641.10     7348.04    400.80 o 
   4  16  14      343.12      612.99    133.60 o 
   6  16  14       97.76      196.47    117.88 o 
   8  16  14     1023.01     1037.06    137.53 o 
  10  16  14     2006.66     2250.75    154.86 o 
   3  17  14     3292.62     3379.31    251.48 o 
   5  17  14     6985.87     7403.05    408.66 o 
   7  17  14     5335.20     5944.50    247.24 o 
   9  17  14     1884.74     1933.46    224.09 o 
   4  18  14     2364.95     2349.80    196.47 o 
   6  18  14     1459.78     1678.73    188.61 o 
   8  18  14     2825.87     3119.97    220.05 o 
   5  19  14     3493.66     3662.23    243.62 o 
   4  20  14        0.05        7.86     78.59 o 
   2  11  15      402.43      369.37    141.46 o 
   4  11  15     2107.17     1673.94    220.05 o 
   3  12  15      429.19      683.72    157.18 o 
   5  12  15     1086.26      966.64    172.90 o 
   7  12  15     1312.35     1037.37    180.75 o 
   9  12  15     3454.28     2970.65    275.06 o 
  11  12  15      328.35      175.18     86.00 o 
   4  13  15     1979.17     2184.76    212.19 o 
   6  13  15      107.21      141.46    133.60 o 
   8  13  15     2358.24     3245.71    267.20 o 
  10  13  15     1237.41     1446.03    180.75 o 
  12  13  15       41.02      192.54     72.24 o 
   3  14  15     5870.14     6192.79    361.51 o 
   5  14  15     2818.70     2947.07    243.62 o 
   7  14  15       97.05       94.31    110.02 o 
   9  14  15      495.89      911.63    141.46 o 
  11  14  15     1438.90     1480.31    113.82 o 
   4  15  15     1406.37     1532.48    180.75 o 
   6  15  15      190.27       62.87    110.02 o 
   8  15  15     3238.80     3293.26    184.68 o 
  10  15  15     1489.08     1444.39    369.37 o 
   5  16  15     1112.28     1092.38    149.32 o 
   7  16  15     1771.25     1902.56    172.90 o 
   9  16  15     1433.04     1760.12    112.93 o 
   4  17  15     2277.78     2389.09    196.47 o 
   6  17  15      302.77      406.35     77.80 o 
   8  17  15      906.29      699.44    125.74 o 
   5  18  15      467.12      424.38    110.02 o 
   3  11  16      121.58       47.15    133.60 o 
   5  11  16     3071.82     3536.49    282.92 o 
   7  11  16     3990.80     4173.06    298.64 o 
   9  11  16      456.17      400.80    141.46 o 
   4  12  16      151.98      -15.72    125.74 o 
   6  12  16      228.85      125.74    125.74 o 
   8  12  16       23.87      110.02    117.88 o 
  10  12  16      643.43      856.62    149.32 o 
  12  12  16      801.12     1037.37    149.32 o 
   5  13  16       19.30       70.73    110.02 o 
   7  13  16      294.33      117.88    110.02 o 
   9  13  16      909.08      730.87    133.60 o 
  11  13  16      247.42      180.15    110.02 o 
   4  14  16      228.02      149.32    117.88 o 
   6  14  16      652.06      723.02    133.60 o 
   8  14  16      500.48      345.79    117.88 o 
  10  14  16      261.59      114.12     86.45 o 
   5  15  16      230.02      110.02    110.02 o 
   7  15  16      110.83       62.87     72.24 o 
   9  15  16       56.69       39.29     70.73 o 
   6  16  16      222.07      243.62    102.17 o 
   5  17  16       27.96        7.86     86.45 o 
   5  10  17      335.45      235.77    141.46 o 
   6  11  17      149.07      196.47    125.74 o 
   8  11  17     1082.73      943.06    157.18 o 
  10  11  17     1293.65     1201.70    196.47 o 
   5  12  17     1988.99     1799.68    188.61 o 
   7  12  17      318.24      330.07    117.88 o 
   9  12  17      172.61      172.90    110.02 o 
  11  12  17     1211.66     1257.42    149.32 o 
   6  13  17       31.67       23.58    102.17 o 
   8  13  17      817.85      746.59    125.74 o 
  10  13  17      118.14      -55.01     78.59 o 
   7  14  17      332.51      235.77    102.17 o 
   8  10  18     1446.50     1398.88    165.04 o 
   7  11  18       20.74     -102.17    102.17 o 
   9  11  18     1424.36     1452.56    113.82 o 
   8   9  19     1186.94     1170.97    149.32 o 
                                                 
